# Supplementary material for: 6,6′-Dimeth­oxy-2,2′-{[(E,E)-hydrazine-1,2-diyl­idene]bis­(methanylyl­idene)}diphenol methanol disolvate
Source: Acta Crystallogr Sect E Struct Rep Online. 2012 Aug 15;68(Pt 9):o2711. doi: 10.1107/S1600536812034940 (PMC3435728; doi:10.1107/S1600536812034940)
Supplement: Supplementary file 1 [file e-68-o2711-sup1.cif]

##############################################################################
#                                                                            #
# This CIF contains the data in a paper accepted for publication in          #
# Acta Crystallographica Section E. It conforms to the requirements of       #
# Notes for Authors for Acta Crystallographica Section E, and has been       #
# peer reviewed under the auspices of the IUCr Commission on Journals.       #
#                                                                            #
# Full details of the Crystallographic Information File format               #
# are given in the paper "The Crystallographic Information File (CIF):       #
# a New Standard Archive File for Crystallography" by S. R. Hall, F. H.      #
# Allen and I. D. Brown [Acta Cryst. (1991), A47, 655-685].                  #
#                                                                            #
# The current version of the core CIF dictionary is obtainable from          #
# ftp://ftp.iucr.org/pub/cif_core.dic.                                       #
#                                                                            #
# Software is freely available for graphical display of the structure(s)     #
# in this CIF. For information consult the CIF software page                 #
# http://www.iucr.org/resources/cif/software.                                #
#                                                                            #
# This file may be used for bona fide research purposes within the           #
# scientific community so long as proper attribution is given to the journal # 
# article from which it was obtained.                                        #
#                                                                            #
##############################################################################
data_global
_audit_creation_method
;
Olex2 1.1
(compiled Nov  1 2011 20:42:30, GUI svn.r3906)
;
_journal_date_recd_electronic     2012-07-25
_journal_date_accepted     2012-08-07
_journal_name_full     'Acta Crystallographica, Section E'
_journal_year     2012
_journal_volume     68
_journal_issue      9
_journal_page_first     o2711
_journal_page_last     o2711
_journal_paper_category     QO
_journal_paper_doi     10.1107/S1600536812034940
_journal_coeditor_code     HG5235
_publ_contact_author_name     'Louise N. Dawe'
_publ_contact_author_address
;
Department of Chemistry and C-CART X-Ray Diffraction Laboratory
Memorial University of Newfoundland
St Johns
NL
Canada A1B 3X7
;
_publ_contact_author_email     louise.dawe@mun.ca
_publ_contact_author_fax     '1-709-864-3702'
_publ_contact_author_phone     '1-709-864-8904'
_publ_section_title
;\
6,6'-Dimethoxy-2,2'-{[(<i>E</i>,<i>E</i>)-hydrazine-1,2-diylidene]\
bis(methanylylidene)}diphenol methanol disolvate
;
loop_
    _publ_author_name
    _publ_author_footnote
    _publ_author_address
    'Randell, Nicholas M.' .
;
Department of Chemistry
Memorial University of Newfoundland
St Johns
NL
Canada A1B 3X7
;
    'Thompson, Laurence K.' .
;
Department of Chemistry
Memorial University of Newfoundland
St Johns
NL
Canada A1B 3X7
;
    'Dawe, Louise N.' .
;
Department of Chemistry and C-CART X-Ray Diffraction Laboratory
Memorial University of Newfoundland
St Johns
NL
Canada A1B 3X7
;
data_I
_chemical_name_systematic
;
6,6'-Dimethoxy-2,2'-{[(<i>E</i>,<i>E</i>)-hydrazine-1,2-
diylidene]bis(methanylylidene)}diphenol methanol disolvate
;
_chemical_name_common     ?
_chemical_formula_moiety     'C16 H16 N2 O4, 2(C H4 O)'
_chemical_formula_sum     'C18 H24 N2 O6'
_chemical_formula_iupac     'C16 H16 N2 O4, 2C H4 O'
_chemical_formula_weight     364.39
_chemical_melting_point     ?
_symmetry_cell_setting     monoclinic
_symmetry_space_group_name_H-M     'P 21/c'
_symmetry_space_group_name_Hall     '-P 2ybc'
loop_
    _symmetry_equiv_pos_as_xyz
    'x, y, z'
    '-x, y+1/2, -z+1/2'
    '-x, -y, -z'
    'x, -y-1/2, z-1/2'
_cell_length_a     20.517(2)
_cell_length_b     4.8374(5)
_cell_length_c     21.366(3)
_cell_angle_alpha     90.00
_cell_angle_beta     153.566(7)
_cell_angle_gamma     90.00
_cell_volume     944.0(3)
_cell_formula_units_Z     2
_cell_measurement_reflns_used     9154
_cell_measurement_theta_min     3.4
_cell_measurement_theta_max     27.6
_cell_measurement_temperature     163(2)
_exptl_crystal_description     Irregular
_exptl_crystal_colour     Yellow
_exptl_crystal_size_max     0.59
_exptl_crystal_size_mid     0.14
_exptl_crystal_size_min     0.13
_exptl_crystal_density_diffrn     1.282
_exptl_crystal_density_meas     ?
_exptl_crystal_density_method     'not measured'
_exptl_crystal_F_000     388
_exptl_absorpt_coefficient_mu     0.097
_exptl_absorpt_correction_type     multi-scan
_exptl_absorpt_process_details     '(REQAB; Jacobson, 1998)'
_exptl_absorpt_correction_T_min     0.725
_exptl_absorpt_correction_T_max     1.000
_exptl_special_details     ?
_diffrn_ambient_temperature     163(2)
_diffrn_radiation_type     MoK\a
_diffrn_radiation_wavelength     0.71075
_diffrn_radiation_source     'fine-focus sealed tube'
_diffrn_radiation_monochromator     'graphite - Rigaku SHINE'
_diffrn_measurement_device_type     'Rigaku Saturn70 CCD'
_diffrn_measurement_method     \w
_diffrn_detector_area_resol_mean     14.63
_diffrn_reflns_number     12068
_diffrn_reflns_av_R_equivalents     0.0359
_diffrn_reflns_av_sigmaI/netI     0.0237
_diffrn_reflns_theta_min     3.43
_diffrn_reflns_theta_max     26.49
_diffrn_reflns_theta_full     26.49
_diffrn_measured_fraction_theta_max     0.995
_diffrn_measured_fraction_theta_full     0.995
_diffrn_reflns_limit_h_min     -25
_diffrn_reflns_limit_h_max     25
_diffrn_reflns_limit_k_min     -5
_diffrn_reflns_limit_k_max     6
_diffrn_reflns_limit_l_min     -26
_diffrn_reflns_limit_l_max     26
_refine_special_details
;
Refinement of <i>F</i>^2^ against ALL reflections. The weighted <i>R</i>-factor
<i>wR</i> and goodness of fit <i>S</i> are based on <i>F</i>^2^, conventional
<i>R</i>-factors <i>R</i> are based on <i>F</i>, with <i>F</i> set to zero for
negative <i>F</i>^2^. The threshold expression of <i>F</i>^2^ >
\s(<i>F</i>^2^) is used only for calculating <i>R</i>-factors(gt) <i>etc</i>.
and is not relevant to the choice of reflections for refinement.
<i>R</i>-factors based on <i>F</i>^2^ are statistically about twice as large
as those based on <i>F</i>, and <i>R</i>- factors based on ALL data will be
even larger.
;
_reflns_number_total     1941
_reflns_number_gt     1651
_reflns_threshold_expression     I>2sigma(I)
_refine_ls_structure_factor_coef     Fsqd
_refine_ls_matrix_type     full
_refine_ls_R_factor_all     0.0698
_refine_ls_R_factor_gt     0.0619
_refine_ls_wR_factor_gt     0.1865
_refine_ls_wR_factor_ref     0.1944
_refine_ls_goodness_of_fit_ref     1.086
_refine_ls_restrained_S_all     1.086
_refine_ls_number_reflns     1941
_refine_ls_number_parameters     129
_refine_ls_number_restraints     4
_refine_ls_hydrogen_treatment     mixed
_refine_ls_weighting_scheme     calc
_refine_ls_weighting_details
         'calc w=1/[\s^2^(Fo^2^)+(0.1180P)^2^+0.3328P] where P=(Fo^2^+2Fc^2^)/3'
_atom_sites_solution_hydrogens     geom
_atom_sites_solution_primary     direct
_atom_sites_solution_secondary     difmap
_refine_ls_shift/su_max     0.000
_refine_ls_shift/su_mean     0.000
_refine_diff_density_max     0.315
_refine_diff_density_min     -0.411
_refine_ls_extinction_method     none
_refine_ls_extinction_coef     ?
loop_
    _atom_type_symbol
    _atom_type_description
    _atom_type_scat_dispersion_real
    _atom_type_scat_dispersion_imag
    _atom_type_scat_source
    'C' 'C' 0.0033 0.0016
                         'International Tables Vol C Tables 4.2.6.8 and 6.1.1.4'
    'H' 'H' 0.0000 0.0000
                         'International Tables Vol C Tables 4.2.6.8 and 6.1.1.4'
    'N' 'N' 0.0061 0.0033
                         'International Tables Vol C Tables 4.2.6.8 and 6.1.1.4'
    'O' 'O' 0.0106 0.0060
                         'International Tables Vol C Tables 4.2.6.8 and 6.1.1.4'
_computing_data_collection
;
<i>CrystalClear-SM Expert</i> (Rigaku, 2009)
;
_computing_cell_refinement
;
<i>CrystalClear-SM Expert</i> (Rigaku, 2009)
;
_computing_data_reduction
;
<i>CrystalClear-SM Expert</i> (Rigaku, 2009)
;
_computing_structure_solution
;
<i>SHELXS97</i> (Sheldrick, 2008)
;
_computing_structure_refinement
;
<i>SHELXL97</i> (Sheldrick, 2008)
;
_computing_molecular_graphics
;
<i>OLEX2</i> (Dolomanov <i>et al.</i>, 2009)
;
_computing_publication_material
;
<i>OLEX2</i> (Dolomanov <i>et al.</i>, 2009)
;
loop_
    _atom_site_type_symbol
    _atom_site_label
    _atom_site_fract_x
    _atom_site_fract_y
    _atom_site_fract_z
    _atom_site_U_iso_or_equiv
    _atom_site_adp_type
    _atom_site_calc_flag
    _atom_site_refinement_flags
    _atom_site_occupancy
    _atom_site_symmetry_multiplicity
    _atom_site_disorder_assembly
    _atom_site_disorder_group
    O O2 0.26395(15) 0.6929(3) 0.38898(14) 0.0446(4) Uani d . 1 1 . .
    H H2 0.318(3) 0.797(6) 0.411(3) 0.067 Uiso d . 1 1 . .
    C C3 0.51958(19) 0.5637(4) 0.61567(19) 0.0321(4) Uani d . 1 1 . .
    C C4 0.6264(2) 0.3959(4) 0.73588(19) 0.0360(5) Uani d . 1 1 . .
    H H4 0.7240 0.4131 0.8082 0.043 Uiso calc R 1 1 . .
    C C2 0.37270(19) 0.5380(4) 0.50753(18) 0.0341(5) Uani d . 1 1 . .
    C C1 0.3337(2) 0.3422(4) 0.52005(19) 0.0357(5) Uani d . 1 1 . .
    C C6 0.4408(2) 0.1796(4) 0.6393(2) 0.0367(5) Uani d . 1 1 . .
    H H6 0.4151 0.0514 0.6478 0.044 Uiso calc R 1 1 . .
    C C5 0.5869(2) 0.2059(4) 0.74696(19) 0.0381(5) Uani d . 1 1 . .
    H H5 0.6580 0.0949 0.8265 0.046 Uiso calc R 1 1 . .
    O O1 0.18781(15) 0.3354(3) 0.40867(15) 0.0490(5) Uani d . 1 1 . .
    N N1 0.46904(17) 0.9117(3) 0.49594(16) 0.0353(4) Uani d . 1 1 . .
    C C8 0.5634(2) 0.7607(4) 0.60529(19) 0.0347(4) Uani d . 1 1 . .
    H H8 0.6619 0.7772 0.6796 0.042 Uiso calc R 1 1 . .
    C C7 0.1407(2) 0.1307(5) 0.4117(2) 0.0498(6) Uani d . 1 1 . .
    H H7A 0.0360 0.1364 0.3253 0.075 Uiso calc R 1 1 . .
    H H7B 0.1839 0.1667 0.4890 0.075 Uiso calc R 1 1 . .
    H H7C 0.1704 -0.0487 0.4229 0.075 Uiso calc R 1 1 . .
    O O3 0.0380(3) 0.2477(5) 0.0577(3) 0.0813(7) Uani d D 1 1 . .
    H H3A 0.032(10) 0.428(5) 0.044(9) 0.122 Uiso d PD 0.50 1 A 1
    H H3B -0.024(7) 0.138(13) -0.015(5) 0.122 Uiso d PD 0.50 1 B 2
    C C9 0.0339(3) 0.2220(7) 0.1198(3) 0.0704(8) Uani d D 1 1 . .
    H H9A -0.0661 0.2228 0.0478 0.106 Uiso calc R 1 1 . .
    H H9B 0.0853 0.3742 0.1827 0.106 Uiso calc R 1 1 . .
    H H9C 0.0796 0.0516 0.1713 0.106 Uiso calc R 1 1 . .
loop_
    _atom_site_aniso_label
    _atom_site_aniso_U_11
    _atom_site_aniso_U_22
    _atom_site_aniso_U_33
    _atom_site_aniso_U_12
    _atom_site_aniso_U_13
    _atom_site_aniso_U_23
    O2 0.0338(7) 0.0509(9) 0.0391(8) 0.0011(6) 0.0315(7) 0.0087(6)
    C3 0.0351(9) 0.0337(10) 0.0352(9) -0.0036(7) 0.0323(8) -0.0044(7)
    C4 0.0330(9) 0.0410(10) 0.0353(9) -0.0003(7) 0.0308(9) -0.0011(8)
    C2 0.0345(9) 0.0356(10) 0.0340(9) 0.0001(7) 0.0309(9) 0.0006(7)
    C1 0.0339(9) 0.0396(10) 0.0364(9) -0.0047(8) 0.0318(9) -0.0036(8)
    C6 0.0442(10) 0.0364(10) 0.0427(10) -0.0035(8) 0.0404(10) -0.0019(8)
    C5 0.0406(10) 0.0400(10) 0.0367(9) 0.0033(8) 0.0349(9) 0.0035(8)
    O1 0.0352(7) 0.0593(10) 0.0456(8) -0.0025(6) 0.0354(7) 0.0066(7)
    N1 0.0399(8) 0.0368(9) 0.0410(9) -0.0055(7) 0.0376(8) -0.0037(7)
    C8 0.0370(9) 0.0376(10) 0.0389(9) -0.0043(7) 0.0351(9) -0.0050(8)
    C7 0.0427(11) 0.0598(14) 0.0506(12) -0.0086(10) 0.0422(11) -0.0013(10)
    O3 0.0841(14) 0.0932(16) 0.0861(14) -0.0099(12) 0.0783(14) -0.0147(13)
    C9 0.0518(13) 0.098(2) 0.0550(14) 0.0091(14) 0.0472(13) 0.0002(14)
_geom_special_details
;
All e.s.d.'s (except the e.s.d. in the dihedral angle between two l.s. planes)
are estimated using the full covariance matrix. The cell e.s.d.'s are taken
into account individually in the estimation of e.s.d.'s in distances, angles
and torsion angles; correlations between e.s.d.'s in cell parameters are only
used when they are defined by crystal symmetry. An approximate (isotropic)
treatment of cell e.s.d.'s is used for estimating e.s.d.'s involving l.s.
planes.
;
loop_
    _geom_bond_atom_site_label_1
    _geom_bond_atom_site_label_2
    _geom_bond_site_symmetry_2
    _geom_bond_distance
    _geom_bond_publ_flag
    O2 C2 . 1.354(2) ?
    O2 H2 . 0.88(3) ?
    C3 C2 . 1.402(3) ?
    C3 C4 . 1.407(3) ?
    C3 C8 . 1.456(3) ?
    C4 C5 . 1.378(3) ?
    C4 H4 . 0.9300 ?
    C2 C1 . 1.412(3) ?
    C1 O1 . 1.367(2) ?
    C1 C6 . 1.383(3) ?
    C6 C5 . 1.395(3) ?
    C6 H6 . 0.9300 ?
    C5 H5 . 0.9300 ?
    O1 C7 . 1.425(3) ?
    N1 C8 . 1.281(3) ?
    N1 N1 3_676 1.407(3) ?
    C8 H8 . 0.9300 ?
    C7 H7A . 0.9600 ?
    C7 H7B . 0.9600 ?
    C7 H7C . 0.9600 ?
    O3 C9 . 1.409(4) ?
    O3 H3A . 0.89(2) ?
    O3 H3B . 0.88(2) ?
    C9 H9A . 0.9600 ?
    C9 H9B . 0.9600 ?
    C9 H9C . 0.9600 ?
loop_
    _geom_angle_atom_site_label_1
    _geom_angle_atom_site_label_2
    _geom_angle_atom_site_label_3
    _geom_angle_site_symmetry_1
    _geom_angle_site_symmetry_3
    _geom_angle
    _geom_angle_publ_flag
    C2 O2 H2 . . 98.1(19) ?
    C2 C3 C4 . . 119.54(17) ?
    C2 C3 C8 . . 121.05(17) ?
    C4 C3 C8 . . 119.41(16) ?
    C5 C4 C3 . . 120.29(17) ?
    C5 C4 H4 . . 119.9 ?
    C3 C4 H4 . . 119.9 ?
    O2 C2 C3 . . 122.92(17) ?
    O2 C2 C1 . . 117.48(16) ?
    C3 C2 C1 . . 119.59(17) ?
    O1 C1 C6 . . 125.69(17) ?
    O1 C1 C2 . . 114.56(16) ?
    C6 C1 C2 . . 119.74(17) ?
    C1 C6 C5 . . 120.61(17) ?
    C1 C6 H6 . . 119.7 ?
    C5 C6 H6 . . 119.7 ?
    C4 C5 C6 . . 120.23(17) ?
    C4 C5 H5 . . 119.9 ?
    C6 C5 H5 . . 119.9 ?
    C1 O1 C7 . . 117.07(16) ?
    C8 N1 N1 . 3_676 113.50(19) ?
    N1 C8 C3 . . 121.36(17) ?
    N1 C8 H8 . . 119.3 ?
    C3 C8 H8 . . 119.3 ?
    O1 C7 H7A . . 109.5 ?
    O1 C7 H7B . . 109.5 ?
    H7A C7 H7B . . 109.5 ?
    O1 C7 H7C . . 109.5 ?
    H7A C7 H7C . . 109.5 ?
    H7B C7 H7C . . 109.5 ?
    C9 O3 H3A . . 106(3) ?
    C9 O3 H3B . . 113(4) ?
    H3A O3 H3B . . 118(7) ?
    O3 C9 H9A . . 109.5 ?
    O3 C9 H9B . . 109.5 ?
    H9A C9 H9B . . 109.5 ?
    O3 C9 H9C . . 109.5 ?
    H9A C9 H9C . . 109.5 ?
    H9B C9 H9C . . 109.5 ?
loop_
    _geom_hbond_atom_site_label_D
    _geom_hbond_atom_site_label_H
    _geom_hbond_atom_site_label_A
    _geom_hbond_site_symmetry_A
    _geom_hbond_distance_DH
    _geom_hbond_distance_HA
    _geom_hbond_distance_DA
    _geom_hbond_angle_DHA
    _geom_hbond_publ_flag
    O2 H2 N1 . 0.88(3) 1.77(7) 2.613(5) 160(3) y
    O3 H3A O3 3_565 0.89(8) 1.91(7) 2.754(4) 157(9) y
    O3 H3B O3 3_555 0.88(7) 1.98(7) 2.715(4) 140(5) y
_iucr_refine_instructions_details
;
TITL C18H24N2O6 in P21/c #14
CELL 0.710747 20.5174 4.8374 21.36561 90 153.565592 90
ZERR 2 0.0024 0.0005 0.00264 0 0.0069 0
LATT 1
SYMM -X,0.5+Y,0.5-Z
SFAC C H N O
UNIT 36 48 4 12
DFIX 0.87 O3 H3a
DFIX 0.87 O3 H3b
DANG 1.9 C9 H3a
DANG 1.9 C9 H3b
L.S. 10 0 0 511
PLAN  20
TEMP 163.15
REM reset to P21/c #14
BOND
BOND $H
fmap 2
acta 55.0
SHEL 8.14718 0.796452
OMIT -3 1 6
OMIT -6 0 6
OMIT -5 2 4
WGHT    0.118000    0.332800
FVAR       0.93398
O2    4    0.263946    0.692920    0.388979    11.00000    0.03379    0.05087 =
         0.03911    0.00874    0.03152    0.00109
H2    2    0.317919    0.796822    0.410799    11.00000   -1.50000
C3    1    0.519582    0.563748    0.615668    11.00000    0.03508    0.03369 =
         0.03525   -0.00444    0.03233   -0.00355
C4    1    0.626372    0.395875    0.735876    11.00000    0.03301    0.04097 =
         0.03534   -0.00110    0.03076   -0.00029
AFIX  43
H4    2    0.724040    0.413139    0.808196    11.00000   -1.20000
AFIX   0
C2    1    0.372703    0.538031    0.507527    11.00000    0.03446    0.03563 =
         0.03402    0.00057    0.03087    0.00009
C1    1    0.333717    0.342173    0.520051    11.00000    0.03393    0.03959 =
         0.03640   -0.00356    0.03181   -0.00469
C6    1    0.440778    0.179564    0.639280    11.00000    0.04422    0.03642 =
         0.04274   -0.00194    0.04040   -0.00353
AFIX  43
H6    2    0.415112    0.051435    0.647750    11.00000   -1.20000
AFIX   0
C5    1    0.586904    0.205927    0.746955    11.00000    0.04058    0.04005 =
         0.03670    0.00346    0.03493    0.00335
AFIX  43
H5    2    0.657958    0.094940    0.826508    11.00000   -1.20000
AFIX   0
O1    4    0.187805    0.335363    0.408674    11.00000    0.03517    0.05933 =
         0.04558    0.00658    0.03538   -0.00254
N1    3    0.469040    0.911713    0.495938    11.00000    0.03994    0.03676 =
         0.04104   -0.00372    0.03757   -0.00548
C8    1    0.563368    0.760726    0.605287    11.00000    0.03704    0.03760 =
         0.03895   -0.00498    0.03508   -0.00433
AFIX  43
H8    2    0.661866    0.777192    0.679606    11.00000   -1.20000
AFIX   0
C7    1    0.140682    0.130744    0.411723    11.00000    0.04271    0.05985 =
         0.05064   -0.00135    0.04221   -0.00859
AFIX 137
H7A   2    0.035958    0.136414    0.325268    11.00000   -1.50000
H7B   2    0.183934    0.166687    0.489050    11.00000   -1.50000
H7C   2    0.170414   -0.048685    0.422903    11.00000   -1.50000
AFIX   0
O3    4    0.038003    0.247711    0.057655    11.00000    0.08407    0.09321 =
         0.08607   -0.01468    0.07834   -0.00986
PART 1
H3A   2    0.031540    0.427831    0.044084    10.50000   -1.50000
PART 0
PART 2
H3B   2   -0.024496    0.137879   -0.014781    10.50000   -1.50000
PART 0
C9    1    0.033881    0.222018    0.119795    11.00000    0.05180    0.09819 =
         0.05504    0.00022    0.04715    0.00907
AFIX 137
H9A   2   -0.066059    0.222758    0.047767    11.00000   -1.50000
H9B   2    0.085270    0.374203    0.182667    11.00000   -1.50000
H9C   2    0.079624    0.051593    0.171278    11.00000   -1.50000
HKLF 4
REM  C18H24N2O6 in P21/c #14
REM R1 =  0.0619 for   1651 Fo > 4sig(Fo)  and  0.0698 for all   1941 data
REM    129 parameters refined using      4 restraints
END
WGHT      0.1180      0.3328
REM Highest difference peak  0.315,  deepest hole -0.411,  1-sigma level  0.060
Q1    1   0.2492  0.5308  0.3613  11.00000  0.05    0.31
Q2    1   0.0497  0.4178  0.1058  11.00000  0.05    0.26
Q3    1   0.3712  0.1862  0.5487  11.00000  0.05    0.26
Q4    1  -0.0097  0.3090 -0.0433  11.00000  0.05    0.25
Q5    1   0.0377 -0.0392  0.1162  11.00000  0.05    0.24
Q6    1   0.1897  0.1759  0.3898  11.00000  0.05    0.21
Q7    1   0.3587  0.3658  0.5025  11.00000  0.05    0.20
Q8    1   0.0585  0.6277  0.1004  11.00000  0.05    0.20
Q9    1   0.4106  0.3506  0.6060  11.00000  0.05    0.20
Q10   1   0.5295  0.5553  0.6250  11.00000  0.05    0.20
Q11   1   0.1716  0.5823  0.2881  11.00000  0.05    0.18
Q12   1   0.7004  0.0448  0.8723  11.00000  0.05    0.17
Q13   1   0.4393  0.5098  0.5475  11.00000  0.05    0.16
Q14   1   0.4891  0.1460  0.6622  11.00000  0.05    0.16
Q15   1   0.0009 -0.1619  0.0655  11.00000  0.05    0.16
Q16   1   0.4804  0.7624  0.5016  11.00000  0.05    0.16
Q17   1   0.3182  0.5396  0.4377  11.00000  0.05    0.16
Q18   1   0.0985 -0.1101  0.1721  11.00000  0.05    0.15
Q19   1   0.4008  0.7255  0.4410  11.00000  0.05    0.14
Q20   1   0.4206  0.0181  0.6265  11.00000  0.05    0.14
;
