# Supplementary material for: 6,6′-Dimeth­oxy-2,2′-{[(E,E)-hydrazine-1,2-diyl­idene]bis­(methanylyl­idene)}diphenol methanol disolvate
Source: Acta Crystallogr Sect E Struct Rep Online. 2012 Aug 15;68(Pt 9):o2711. doi: 10.1107/S1600536812034940 (PMC3435728; doi:10.1107/S1600536812034940)
Supplement: Supplementary file 2 [file e-68-o2711-Isup2.hkl]

# 
# h,k,l, Fc-squared, Fo-squared, sigma(Fo-squared) and status flag 
# 
data_I
_shelx_title ' _C18H24N2O6' 
_shelx_refln_list_code          4 
_shelx_F_calc_maximum       88.23 
_exptl_crystal_F_000       388.00 
_reflns_d_resolution_high  0.7966 
 
loop_ 
 _symmetry_equiv_pos_as_xyz 
 'x, y, z' 
 '-x, y+1/2, -z+1/2' 
 '-x, -y, -z' 
 'x, -y-1/2, z-1/2' 
 
_cell_length_a    20.5174 
_cell_length_b     4.8374 
_cell_length_c    21.3656 
_cell_angle_alpha  90.000 
_cell_angle_beta  153.566 
_cell_angle_gamma  90.000 
 
_shelx_F_squared_multiplier     1.000 
 
loop_ 
 _refln_index_h 
 _refln_index_k 
 _refln_index_l 
 _refln_F_squared_calc 
 _refln_F_squared_meas 
 _refln_F_squared_sigma 
 _refln_observed_status 
   2   0   0     3222.34     3236.46     58.59 o 
   3   0   0       13.12       14.72      0.65 o 
   4   0   0       45.27       58.71      2.09 o 
   5   0   0      385.50      442.07     10.31 o 
   6   0   0       38.55       47.40      1.59 o 
   7   0   0        9.53       10.05      1.08 o 
   8   0   0        1.53        1.94      0.85 o 
   9   0   0       17.22       20.73      1.47 o 
  10   0   0       63.21       79.56      8.53 o 
  11   0   0       23.54       18.30      2.18 o 
   1   1   0      434.12      389.28      3.68 o 
   2   1   0     2050.46     1764.75     18.17 o 
   3   1   0     1398.73     1201.56     12.62 o 
   4   1   0       55.99       83.81      1.79 o 
   5   1   0        2.86        0.81      0.21 o 
   6   1   0       53.44       45.15      0.95 o 
   7   1   0      986.90      981.44     14.53 o 
   8   1   0        4.13        6.84      0.73 o 
   9   1   0        8.96        6.77      0.84 o 
  10   1   0       97.35      107.55      2.60 o 
  11   1   0        5.68        5.84      1.23 o 
   0   2   0     2926.98     2250.22     40.30 o 
   1   2   0      492.16      368.63      6.14 o 
   2   2   0        7.80        5.83      0.79 o 
   3   2   0      175.06      122.21      1.12 o 
   4   2   0      158.44      129.20      1.18 o 
   5   2   0      146.26      120.15      2.11 o 
   6   2   0      147.01      150.06      2.19 o 
   7   2   0      209.79      200.32      4.10 o 
   8   2   0      147.16      165.93      4.88 o 
   9   2   0       13.96        7.80      1.05 o 
  10   2   0        9.65        9.09      1.31 o 
   1   3   0       19.24       38.58      1.02 o 
   2   3   0      164.45      154.43      1.73 o 
   3   3   0      340.81      316.79      4.91 o 
   4   3   0        0.03        0.28      0.18 o 
   5   3   0       29.05       25.53      0.80 o 
   6   3   0       68.63       67.15      2.22 o 
   7   3   0       21.49       18.33      1.07 o 
   8   3   0        6.89        7.25      0.81 o 
   9   3   0       12.02        8.51      1.39 o 
   0   4   0        9.49        7.82      1.28 o 
   1   4   0        3.26        2.24      0.39 o 
   2   4   0       47.30       48.99      1.49 o 
   3   4   0       44.71       44.50      1.29 o 
   4   4   0        9.48       10.15      0.85 o 
   5   4   0       22.76       23.79      1.60 o 
   6   4   0       76.36      100.02      2.98 o 
   7   4   0       12.02       12.66      1.27 o 
   8   4   0        4.64        2.91      0.94 o 
   1   5   0       38.54       46.27      1.64 o 
   2   5   0        2.69        2.10      1.09 o 
   3   5   0        0.06        0.15      0.56 o 
   4   5   0        0.09        0.95      0.72 o 
   5   5   0       57.64       63.26      2.41 o 
   0   6   0        1.47       -0.58      1.73 o 
   1   6   0       11.27        9.19      1.95 o 
 -12   1   1        0.00        0.38      0.85 o 
 -11   1   1        0.09        0.83      0.66 o 
 -10   1   1      106.43      108.78      2.24 o 
  -9   1   1       62.78       56.13      1.59 o 
  -8   1   1       56.22       61.15      1.57 o 
  -7   1   1      186.28      178.16      2.64 o 
  -6   1   1       11.78       12.15      0.34 o 
  -5   1   1        4.12        3.36      0.39 o 
  -4   1   1       10.12       13.58      0.39 o 
  -3   1   1     1018.73     1124.10     10.02 o 
  -2   1   1       19.19       29.93      0.60 o 
  -1   1   1      592.70      529.48      5.62 o 
   0   1   1      415.86      432.84      3.81 o 
   1   1   1       65.71       75.25      0.95 o 
   2   1   1     1086.75     1028.50     10.34 o 
   3   1   1      365.51      392.32      4.36 o 
   4   1   1      114.24      117.42      1.48 o 
   5   1   1       81.30       90.62      1.55 o 
   6   1   1       29.39       36.13      2.77 o 
   7   1   1       84.47       82.27      1.69 o 
   8   1   1        0.08        0.08      0.52 o 
   9   1   1        1.24       -0.51      0.62 o 
  10   1   1        8.58        5.73      1.18 o 
 -11   2   1        6.40        7.92      1.27 o 
 -10   2   1        4.37        2.97      0.97 o 
  -9   2   1        0.04        0.21      0.42 o 
  -8   2   1      549.33      546.77      7.77 o 
  -7   2   1      434.65      414.57      5.08 o 
  -6   2   1       13.84       14.52      0.53 o 
  -5   2   1       23.11       15.36      0.57 o 
  -4   2   1        0.08        0.30      0.18 o 
  -3   2   1      573.80      533.75      8.18 o 
  -2   2   1      140.98      146.28      1.39 o 
  -1   2   1      156.58      166.47      1.77 o 
   0   2   1        2.93        4.01      0.36 o 
   1   2   1      161.06      158.84      1.69 o 
   2   2   1      175.81      215.63      4.61 o 
   3   2   1      236.43      246.30      4.06 o 
   4   2   1       64.54       62.07      0.74 o 
   5   2   1        8.61        7.19      0.46 o 
   6   2   1        0.62        0.90      0.42 o 
   7   2   1      180.20      171.51      3.78 o 
   8   2   1        0.14        0.69      0.73 o 
   9   2   1       17.85       15.82      1.38 o 
 -10   3   1       29.32       28.76      4.51 o 
  -9   3   1        0.20        0.96      0.74 o 
  -8   3   1       14.69       12.80      0.95 o 
  -7   3   1        5.82        6.10      0.64 o 
  -6   3   1        4.44        4.54      0.51 o 
  -5   3   1        3.90        3.84      0.30 o 
  -4   3   1      130.18      118.15      1.51 o 
  -3   3   1      249.95      226.65      2.36 o 
  -2   3   1      426.67      406.69      4.56 o 
  -1   3   1        3.21        2.38      0.24 o 
   0   3   1       31.25       27.48      0.58 o 
   1   3   1      291.96      262.28      3.63 o 
   2   3   1      276.49      280.30      3.41 o 
   3   3   1        5.40        3.94      0.40 o 
   4   3   1       14.79       13.40      0.66 o 
   5   3   1        4.93        3.19      0.53 o 
   6   3   1       12.04        9.41      0.87 o 
   7   3   1        5.29        3.63      0.75 o 
   8   3   1       18.13       16.83      2.21 o 
   9   3   1        0.03       -0.59      1.05 o 
  -9   4   1        7.07        4.37      1.03 o 
  -8   4   1        9.84        8.25      1.59 o 
  -7   4   1        1.35        2.64      0.89 o 
  -6   4   1      122.76      127.98      4.01 o 
  -5   4   1       35.78       30.47      1.29 o 
  -4   4   1        4.11        2.83      0.62 o 
  -3   4   1        3.11        3.13      0.42 o 
  -2   4   1        5.63        5.46      0.49 o 
  -1   4   1        3.40        5.46      0.45 o 
   0   4   1        3.40        2.65      0.32 o 
   1   4   1       25.15       30.33      0.74 o 
   2   4   1        0.22        0.45      0.59 o 
   3   4   1        0.20        0.01      0.43 o 
   4   4   1      162.01      167.63      3.16 o 
   5   4   1      389.80      410.40      8.53 o 
   6   4   1      176.43      190.67      6.91 o 
   7   4   1        4.89        5.31      1.58 o 
  -7   5   1        6.85        3.21      1.46 o 
  -6   5   1       24.96       24.10      3.85 o 
  -5   5   1        8.29        7.52      0.99 o 
  -4   5   1        1.36        2.75      0.79 o 
  -3   5   1       29.62       37.29      1.50 o 
  -2   5   1       59.63       55.06      2.04 o 
  -1   5   1        0.68        1.52      1.17 o 
   0   5   1       33.83       40.27      3.18 o 
   1   5   1        0.00        0.44      0.64 o 
   2   5   1        4.25        4.80      0.88 o 
   3   5   1       24.79       32.04      1.48 o 
   4   5   1        1.80        2.79      0.99 o 
   5   5   1        0.78       -1.23      1.66 o 
  -2   6   1       40.59       50.62      4.52 o 
  -1   6   1       38.84       53.76      6.81 o 
   0   6   1       14.91       11.23      2.14 o 
 -13   0   2        3.31        6.64      1.38 o 
 -12   0   2        8.64        7.40      1.29 o 
 -11   0   2       10.82       12.05      1.40 o 
 -10   0   2       40.71       44.07      1.91 o 
  -9   0   2        2.87        2.74      0.49 o 
  -8   0   2        5.74        5.18      0.55 o 
  -7   0   2        8.08       25.87      1.28 o 
  -6   0   2     3993.51     4306.20    104.51 o 
  -5   0   2        4.42        5.71      0.56 o 
  -4   0   2     7784.19     8100.20    310.81 o 
  -3   0   2     1335.85     1429.35     18.59 o 
   0   0   2     5125.68     4757.91    116.23 o 
   1   0   2     3525.53     3359.34     61.75 o 
   2   0   2      211.82      241.68      4.73 o 
   3   0   2      857.78      835.94     16.89 o 
   4   0   2      158.12      151.46      3.09 o 
   5   0   2      103.19       91.69      3.13 o 
   6   0   2       11.21       12.88      1.55 o 
   7   0   2       43.82       43.89      2.35 o 
   8   0   2        2.15        1.76      0.92 o 
   9   0   2       11.00       10.53      1.39 o 
 -12   1   2        1.48        0.66      0.64 o 
 -11   1   2        6.00        3.88      0.75 o 
 -10   1   2      231.33      213.26      3.60 o 
  -9   1   2        0.34        0.02      0.41 o 
  -8   1   2        1.15        1.22      0.26 o 
  -7   1   2        0.41        2.01      0.33 o 
  -6   1   2     1841.88     1933.01     26.12 o 
  -5   1   2        3.46        6.48      0.31 o 
  -4   1   2     1334.41     1164.34     10.79 o 
  -3   1   2     1595.32     1313.29     12.24 o 
  -2   1   2      818.91      729.93      6.79 o 
  -1   1   2      235.05      361.02      6.30 o 
   0   1   2      487.43      331.92      4.83 o 
   1   1   2     1819.03     1526.50     22.13 o 
   2   1   2        2.40        9.76      0.75 o 
   3   1   2     2036.98     1900.53     25.82 o 
   4   1   2      246.04      177.73      2.04 o 
   5   1   2      102.39      114.48      3.60 o 
   6   1   2        0.97        1.09      0.50 o 
   7   1   2       11.31        8.44      0.80 o 
   8   1   2       39.89       40.55      1.38 o 
   9   1   2       15.13       13.78      2.45 o 
 -12   2   2       14.91       17.92      1.58 o 
 -11   2   2       19.05       17.88      2.91 o 
 -10   2   2        0.03        0.23      0.43 o 
  -9   2   2       77.19       81.23      2.38 o 
  -8   2   2       36.62       45.37      1.74 o 
  -7   2   2      169.32      124.77      4.31 o 
  -6   2   2      195.94      145.56      1.48 o 
  -5   2   2        0.80        2.43      0.25 o 
  -4   2   2      620.96      549.97      5.59 o 
  -3   2   2     1115.21      928.85      9.41 o 
  -2   2   2        5.03        3.65      0.55 o 
  -1   2   2      116.24       77.33      0.86 o 
   0   2   2        1.45        5.15      0.22 o 
   1   2   2     1647.71     1546.29     25.55 o 
   2   2   2       96.65      107.72      2.68 o 
   3   2   2       64.16       57.77      0.65 o 
   4   2   2        0.00        0.36      0.20 o 
   5   2   2       19.78       14.84      0.75 o 
   6   2   2        0.02        2.33      0.70 o 
   7   2   2       36.61       39.34      1.74 o 
   8   2   2        0.10       -0.38      0.77 o 
   9   2   2        2.05        4.10      1.32 o 
 -11   3   2       13.06       16.56      5.41 o 
 -10   3   2        1.96        2.78      0.89 o 
  -9   3   2       60.24       64.12      1.85 o 
  -8   3   2       48.31       49.68      2.16 o 
  -7   3   2       54.22       55.93      1.16 o 
  -6   3   2       63.55       61.50      2.10 o 
  -5   3   2      440.86      447.11      6.94 o 
  -4   3   2      405.86      388.19      4.16 o 
  -3   3   2      182.72      202.47      2.45 o 
  -2   3   2       60.45       62.86      1.19 o 
  -1   3   2       85.84       68.01      0.67 o 
   0   3   2      265.32      225.33      3.41 o 
   1   3   2       51.74       39.23      1.40 o 
   2   3   2        0.19        0.94      0.40 o 
   3   3   2       77.72       68.67      1.39 o 
   4   3   2        4.19        3.79      0.62 o 
   5   3   2       10.89       10.36      0.86 o 
   6   3   2        4.38        3.96      0.75 o 
   7   3   2        1.02        0.87      1.01 o 
   8   3   2        7.98        8.40      1.51 o 
 -10   4   2        5.74        5.02      1.10 o 
  -9   4   2        0.04        1.08      0.77 o 
  -8   4   2       54.60       59.67      2.02 o 
  -7   4   2        1.49        0.60      0.64 o 
  -6   4   2        2.79        3.43      0.71 o 
  -5   4   2        0.17       -0.38      0.58 o 
  -4   4   2        0.03        0.16      0.32 o 
  -3   4   2       67.65       65.40      1.20 o 
  -2   4   2      129.13      132.11      1.84 o 
  -1   4   2       17.87       14.61      0.50 o 
   0   4   2        0.10        0.48      0.27 o 
   1   4   2        0.09        0.92      0.51 o 
   2   4   2       53.43       57.74      1.45 o 
   3   4   2       43.42       47.21      1.47 o 
   4   4   2       18.51       32.53      5.37 o 
   5   4   2       53.94       60.98      2.24 o 
   6   4   2       32.45       41.61      4.51 o 
  -8   5   2        4.69        4.13      1.16 o 
  -7   5   2        0.01       -0.49      0.95 o 
  -6   5   2       15.13       13.91      1.15 o 
  -5   5   2       10.16       11.33      1.24 o 
  -4   5   2        4.90        3.94      0.83 o 
  -3   5   2        3.68        2.51      0.73 o 
  -2   5   2       83.95       86.21      5.03 o 
  -1   5   2      262.23      294.78      5.87 o 
   0   5   2       16.15       13.57      1.26 o 
   1   5   2       19.87       23.05      1.34 o 
   2   5   2        1.29        1.34      0.72 o 
   3   5   2        0.03        0.78      0.70 o 
   4   5   2       10.68        4.42      2.06 o 
  -3   6   2       79.03       82.94      3.86 o 
  -2   6   2       77.83       95.04      6.39 o 
  -1   6   2        0.88        1.34      1.51 o 
 -13   1   3       35.88       47.83      1.67 o 
 -12   1   3        3.67        2.07      0.68 o 
 -11   1   3        3.67        3.97      0.76 o 
 -10   1   3        5.33        2.84      0.55 o 
  -9   1   3      133.48      121.90      1.43 o 
  -8   1   3        1.22        2.21      0.30 o 
  -7   1   3       51.01       62.36      0.96 o 
  -6   1   3        0.03        2.29      0.27 o 
  -5   1   3      150.04      172.59      1.88 o 
  -4   1   3      383.96      496.13      5.40 o 
  -3   1   3     3119.41     2989.67     35.34 o 
  -2   1   3      538.43      502.81      3.87 o 
  -1   1   3       42.97       47.56      0.66 o 
   0   1   3       11.27       18.59      0.77 o 
   1   1   3        5.52        4.67      0.26 o 
   2   1   3       53.98       46.90      0.91 o 
   3   1   3       60.56       61.08      0.92 o 
   4   1   3      413.57      394.86      4.77 o 
   5   1   3      207.20      220.74      3.73 o 
   6   1   3       15.18       13.52      0.91 o 
   7   1   3        7.29        6.64      0.85 o 
   8   1   3        1.79        0.91      0.88 o 
 -13   2   3        4.35        2.89      1.18 o 
 -12   2   3       16.06       15.02      1.31 o 
 -11   2   3       16.32       14.36      0.85 o 
 -10   2   3       91.41       88.67      1.93 o 
  -9   2   3        0.35        0.96      0.44 o 
  -8   2   3      228.33      216.91      2.88 o 
  -7   2   3      133.85      123.20      1.65 o 
  -6   2   3        5.20        3.67      0.26 o 
  -5   2   3      668.88      662.50      6.64 o 
  -4   2   3        5.26        4.64      0.61 o 
  -3   2   3       17.57       22.93      1.22 o 
  -2   2   3      195.12      164.03      2.61 o 
  -1   2   3        1.42        2.48      0.33 o 
   0   2   3       24.66       42.49      0.92 o 
   1   2   3      451.78      480.22      8.92 o 
   2   2   3      206.14      211.57      5.49 o 
   3   2   3       78.23       76.65      1.79 o 
   4   2   3        0.15        0.16      0.30 o 
   5   2   3        4.54        4.26      0.67 o 
   6   2   3      102.39      108.34      2.92 o 
   7   2   3      101.49      107.13      2.92 o 
   8   2   3        3.20        3.76      1.67 o 
 -12   3   3        8.58       11.44      4.12 o 
 -11   3   3        1.83        1.90      0.86 o 
 -10   3   3        0.93        0.23      0.67 o 
  -9   3   3      382.06      368.48     11.71 o 
  -8   3   3      252.30      249.27      6.51 o 
  -7   3   3       23.94       20.44      0.86 o 
  -6   3   3        0.01        0.43      0.20 o 
  -5   3   3      293.49      290.19      6.33 o 
  -4   3   3      146.96      158.53      2.02 o 
  -3   3   3       66.71       57.80      1.65 o 
  -2   3   3       71.39       63.51      1.14 o 
  -1   3   3      297.89      280.77      4.41 o 
   0   3   3        0.61        1.13      0.32 o 
   1   3   3       13.77       13.93      0.69 o 
   2   3   3       15.79       14.11      0.73 o 
   3   3   3       46.09       43.66      1.12 o 
   4   3   3       56.81       56.14      2.41 o 
   5   3   3        4.03        2.65      0.68 o 
   6   3   3        7.97        8.53      1.84 o 
   7   3   3        0.00        1.74      1.90 o 
 -11   4   3        2.10        1.87      0.93 o 
 -10   4   3        2.03        2.20      0.90 o 
  -9   4   3       24.31       27.75      1.51 o 
  -8   4   3       84.23       87.34      2.13 o 
  -7   4   3       14.34       13.01      0.97 o 
  -6   4   3       17.32       16.52      0.82 o 
  -5   4   3       12.51       11.06      0.70 o 
  -4   4   3        0.07        0.54      0.33 o 
  -3   4   3       17.05       20.29      1.21 o 
  -2   4   3      154.18      151.33      2.06 o 
  -1   4   3      257.85      236.07      6.70 o 
   0   4   3      157.69      166.34      2.76 o 
   1   4   3        2.49        1.95      0.59 o 
   2   4   3       10.00        8.26      0.81 o 
   3   4   3       15.58       13.65      1.18 o 
   4   4   3        6.45        5.03      1.01 o 
   5   4   3        8.06        6.77      3.77 o 
  -8   5   3       19.42       26.06     10.70 o 
  -7   5   3        6.94       10.23      1.07 o 
  -6   5   3        0.16        0.62      0.63 o 
  -5   5   3        0.21        1.32      0.64 o 
  -4   5   3        5.90        5.15      0.81 o 
  -3   5   3       15.54       16.79      2.04 o 
  -2   5   3       97.95      116.38      2.91 o 
  -1   5   3      228.70      258.00      5.56 o 
   0   5   3       35.09       35.61      1.61 o 
   1   5   3        1.06        1.22      0.75 o 
   2   5   3        3.46        2.64      0.86 o 
   3   5   3        0.42        1.24      1.23 o 
  -3   6   3       20.01       18.14      3.27 o 
  -2   6   3        8.16       10.72      2.75 o 
 -14   0   4        1.02        1.37      1.03 o 
 -13   0   4      171.24      179.33      4.81 o 
 -12   0   4       52.15       46.78      2.10 o 
 -11   0   4        0.89        1.28      0.51 o 
 -10   0   4      317.40      361.66      7.19 o 
  -9   0   4      187.02      189.70      4.30 o 
  -8   0   4      532.19      637.94      9.65 o 
  -7   0   4     1408.38     1675.53     30.79 o 
  -6   0   4     4219.30     4157.76     77.78 o 
  -5   0   4      423.37      380.71      4.25 o 
  -4   0   4       47.05      128.42      3.59 o 
  -3   0   4     6439.40     6122.13    212.07 o 
  -2   0   4      359.07      416.34      4.44 o 
  -1   0   4     4209.44     4305.54     87.20 o 
   0   0   4      436.37      511.35      6.00 o 
   1   0   4       22.94       37.43      1.61 o 
   2   0   4      190.51      190.50      3.69 o 
   3   0   4      196.29      199.76      4.17 o 
   4   0   4     1189.13     1265.18     31.06 o 
   5   0   4       30.80       29.69      1.68 o 
   6   0   4       10.86        9.81      1.23 o 
   7   0   4       42.15       55.27      3.32 o 
 -14   1   4        1.39        1.20      0.74 o 
 -13   1   4       42.53       42.76      1.86 o 
 -12   1   4        8.60        5.30      0.81 o 
 -11   1   4        6.51        4.30      0.58 o 
 -10   1   4       11.95       11.99      0.51 o 
  -9   1   4       65.65       78.89      1.58 o 
  -8   1   4      105.98       98.86      1.87 o 
  -7   1   4      284.95      292.03      4.12 o 
  -6   1   4       62.33       46.03      0.60 o 
  -5   1   4       82.10       68.41      0.87 o 
  -4   1   4     1822.81     2383.72     26.76 o 
  -2   1   4       37.06       86.36      0.94 o 
  -1   1   4     1066.05      809.42      7.69 o 
   0   1   4        2.03        2.20      0.25 o 
   1   1   4        3.57        5.79      0.36 o 
   2   1   4       78.60       67.28      1.02 o 
   3   1   4      124.44      121.53      1.70 o 
   4   1   4      640.09      654.23     10.13 o 
   5   1   4       88.75       94.97      2.51 o 
   6   1   4        2.78        3.82      0.71 o 
   7   1   4       27.90       34.75      2.79 o 
 -14   2   4        0.25        1.14      0.95 o 
 -13   2   4       16.57       18.60      1.81 o 
 -12   2   4       19.55       13.63      0.99 o 
 -11   2   4      120.57      137.33      4.61 o 
 -10   2   4      236.83      216.81      2.97 o 
  -9   2   4       46.33       43.82      1.04 o 
  -8   2   4       12.60       16.25      0.97 o 
  -7   2   4       19.33       21.14      0.78 o 
  -6   2   4      478.17      452.12      4.47 o 
  -4   2   4      192.29      191.94      2.60 o 
  -3   2   4       22.95       21.39      0.72 o 
  -2   2   4       98.14       80.71      1.02 o 
  -1   2   4        1.90        0.79      0.39 o 
   0   2   4      688.10      608.64     11.06 o 
   1   2   4       52.65       54.93      1.16 o 
   2   2   4        0.63        0.32      0.16 o 
   3   2   4       17.98       15.47      0.66 o 
   4   2   4       54.05       56.24      1.59 o 
   5   2   4        9.67        9.85      1.15 o 
   6   2   4        3.21        1.83      1.03 o 
   7   2   4        8.20       10.24      1.53 o 
 -13   3   4        0.63        2.65      1.37 o 
 -12   3   4       16.60       11.22      1.43 o 
 -11   3   4      118.46      126.49      3.22 o 
 -10   3   4      306.25      313.96      5.61 o 
  -9   3   4      687.44      705.17     12.27 o 
  -8   3   4      276.65      274.45      7.41 o 
  -7   3   4        7.76        6.47      0.58 o 
  -6   3   4       59.57       66.26      1.20 o 
  -5   3   4       29.57       30.57      0.97 o 
  -4   3   4        0.77        2.49      0.39 o 
  -3   3   4       48.89       42.32      1.27 o 
  -2   3   4       53.53       38.28      1.70 o 
  -1   3   4        0.38        0.59      0.36 o 
   0   3   4       89.55       79.81      1.45 o 
   1   3   4      127.43      115.56      1.94 o 
   2   3   4        7.88        5.66      0.61 o 
   3   3   4        0.74        1.76      0.63 o 
   4   3   4        0.03        0.29      0.51 o 
   5   3   4        5.35        4.70      0.96 o 
 -11   4   4        0.20        1.07      0.81 o 
 -10   4   4        6.57        6.32      1.05 o 
  -9   4   4        3.02        4.31      0.80 o 
  -8   4   4       30.27       29.60      1.30 o 
  -7   4   4       29.23       30.26      1.01 o 
  -6   4   4        2.44        3.15      0.53 o 
  -5   4   4        4.44        4.10      0.48 o 
  -4   4   4       19.93       23.06      1.20 o 
  -3   4   4        4.61        6.93      0.54 o 
  -2   4   4       12.26       15.44      0.97 o 
  -1   4   4       65.94       65.18      1.40 o 
   0   4   4       25.99       27.76      1.05 o 
   1   4   4       15.63        9.75      0.86 o 
   2   4   4       64.08       63.85      2.15 o 
   3   4   4        4.88        8.93      1.15 o 
   4   4   4        1.02       -0.67      1.55 o 
  -9   5   4        3.82        4.33      1.20 o 
  -8   5   4       15.81       14.69      1.17 o 
  -7   5   4        7.73        8.96      1.03 o 
  -6   5   4        0.00        0.54      0.62 o 
  -5   5   4       14.17       12.54      1.06 o 
  -4   5   4        1.54        1.47      0.64 o 
  -3   5   4        2.93        2.49      0.79 o 
  -2   5   4       85.03       97.16      3.73 o 
  -1   5   4       60.20       66.87      2.14 o 
   0   5   4        2.29        2.84      0.85 o 
   1   5   4        0.10        0.37      0.90 o 
   2   5   4       34.29       39.86      2.71 o 
  -3   6   4        4.81        3.26      2.20 o 
 -15   1   5        4.69        4.45      0.93 o 
 -14   1   5        6.48        9.38      0.94 o 
 -13   1   5       46.41       44.44      1.45 o 
 -12   1   5       26.98       24.86      2.20 o 
 -11   1   5      102.12      107.41      2.20 o 
 -10   1   5       14.03       18.60      0.60 o 
  -9   1   5       48.71       51.51      0.85 o 
  -8   1   5       98.31       97.64      1.31 o 
  -7   1   5       60.17       57.86      0.88 o 
  -6   1   5      856.61      884.53      8.14 o 
  -5   1   5     1116.46     1302.67     12.34 o 
  -4   1   5     6792.50     7401.07    134.15 o 
  -3   1   5     2178.28     2158.26     24.12 o 
  -2   1   5      470.62      500.65      4.25 o 
  -1   1   5      109.12      142.29      1.31 o 
   0   1   5       53.34       42.37      0.59 o 
   1   1   5        0.35        0.66      0.28 o 
   2   1   5       12.16        9.35      0.46 o 
   3   1   5      105.17      109.13      2.63 o 
   4   1   5      142.22      148.66      2.66 o 
   5   1   5        0.68        0.52      0.52 o 
   6   1   5       11.65       13.99      3.00 o 
 -14   2   5       24.53       28.75      1.73 o 
 -13   2   5       14.83       13.18      0.97 o 
 -12   2   5        1.46        1.93      0.58 o 
 -11   2   5      128.73      127.97      2.08 o 
 -10   2   5      240.74      237.66      3.15 o 
  -9   2   5       51.83       50.45      1.03 o 
  -8   2   5       13.31       13.91      0.46 o 
  -7   2   5        0.45        1.55      0.33 o 
  -6   2   5     2581.94     2553.30     40.31 o 
  -5   2   5      449.21      496.77      5.04 o 
  -4   2   5      471.42      496.75      4.67 o 
  -3   2   5       20.33       17.99      0.39 o 
  -2   2   5      175.57      189.06      2.56 o 
  -1   2   5      231.15      253.65      4.59 o 
   0   2   5       47.41       54.21      1.10 o 
   1   2   5       22.04       17.24      1.21 o 
   2   2   5        0.00        0.35      0.29 o 
   3   2   5        0.50        0.78      0.60 o 
   4   2   5        3.64        2.88      0.82 o 
   5   2   5        1.77        1.41      0.83 o 
   6   2   5       22.02       24.81      2.53 o 
 -14   3   5        0.11        1.15      1.41 o 
 -13   3   5       16.80       12.44      1.37 o 
 -12   3   5        5.87        3.84      0.98 o 
 -11   3   5      345.31      345.65      6.22 o 
 -10   3   5        5.07        6.26      0.75 o 
  -9   3   5      111.87      104.05      3.06 o 
  -8   3   5        0.02        0.68      0.20 o 
  -7   3   5       10.06        9.53      0.60 o 
  -6   3   5       44.65       45.57      0.92 o 
  -5   3   5       32.86       42.35      1.20 o 
  -4   3   5      175.77      156.71      2.61 o 
  -3   3   5       29.52       24.60      0.82 o 
  -2   3   5        7.64        6.95      0.57 o 
  -1   3   5        0.02       -0.18      0.35 o 
   0   3   5       48.85       48.70      1.29 o 
   1   3   5       68.88       55.52      1.37 o 
   2   3   5       96.26       88.58      2.12 o 
   3   3   5        4.97        3.69      0.82 o 
   4   3   5        2.65        2.10      0.80 o 
   5   3   5       32.15       42.42      4.41 o 
 -12   4   5        3.83        4.37      1.05 o 
 -11   4   5       21.47       21.58      1.49 o 
 -10   4   5       10.41        9.28      0.97 o 
  -9   4   5        0.01       -0.18      0.52 o 
  -8   4   5       25.13       25.31      1.05 o 
  -7   4   5       92.89      103.55      1.95 o 
  -6   4   5       25.88       27.07      1.13 o 
  -5   4   5       10.33        7.52      0.58 o 
  -4   4   5       37.23       34.13      1.02 o 
  -3   4   5        2.97        2.75      0.66 o 
  -2   4   5      127.46      120.32      2.14 o 
  -1   4   5       32.25       34.45      1.03 o 
   0   4   5        7.17        7.19      0.95 o 
   1   4   5       27.52       28.74      1.17 o 
   2   4   5       46.22       44.33      2.43 o 
   3   4   5        1.88        0.37      0.63 o 
   4   4   5        1.17        1.46      1.06 o 
 -10   5   5        0.00       -0.04      0.79 o 
  -9   5   5        4.87        3.95      0.96 o 
  -8   5   5        0.01       -0.20      0.65 o 
  -7   5   5       34.61       41.64      2.06 o 
  -6   5   5       15.27       14.22      1.87 o 
  -5   5   5        4.24        2.96      0.75 o 
  -4   5   5        3.86        5.33      0.84 o 
  -3   5   5        2.53        0.89      0.73 o 
  -2   5   5        0.27       -0.21      0.66 o 
  -1   5   5        3.86        3.88      0.91 o 
   0   5   5        0.48        0.44      0.73 o 
   1   5   5       77.04       92.25      4.12 o 
 -16   0   6        8.57        3.66      1.28 o 
 -15   0   6        4.09        4.07      1.21 o 
 -14   0   6      219.60      208.54      5.49 o 
 -13   0   6      454.15      426.35      9.55 o 
 -12   0   6        0.18        6.12      0.73 o 
 -11   0   6        2.89        3.56      0.68 o 
 -10   0   6      300.83      389.57      6.41 o 
  -9   0   6     1879.56     2239.74     50.67 o 
  -8   0   6       46.58       22.22      0.88 o 
  -7   0   6      782.02      939.95     14.56 o 
  -5   0   6     1066.46     1419.66     19.48 o 
  -4   0   6      334.41      249.83      2.67 o 
  -3   0   6        3.02        4.20      0.38 o 
  -2   0   6      192.67      155.25      2.56 o 
  -1   0   6        5.47        8.68      0.59 o 
   0   0   6      424.84      400.27      5.43 o 
   1   0   6      593.41      587.91     15.85 o 
   2   0   6       38.52       38.00      1.77 o 
   3   0   6      140.34      141.46      3.65 o 
   4   0   6        0.10        0.53      0.76 o 
   5   0   6       41.92       43.72      2.05 o 
   6   0   6       31.65       35.85      2.10 o 
 -16   1   6        0.06        1.81      0.96 o 
 -15   1   6        5.73        5.20      0.89 o 
 -14   1   6        4.39        2.45      0.73 o 
 -13   1   6        5.82        5.31      0.70 o 
 -12   1   6        0.00        0.26      0.38 o 
 -11   1   6       30.14       28.37      0.84 o 
 -10   1   6        0.01        0.70      0.36 o 
  -9   1   6      239.89      215.58      2.65 o 
  -8   1   6      275.39      363.87      5.07 o 
  -7   1   6      400.23      290.96      3.84 o 
  -6   1   6      808.47      638.88      5.73 o 
  -5   1   6      141.13      138.30      1.99 o 
  -4   1   6     1741.70     1946.34     22.93 o 
  -2   1   6     2177.05     2061.54     27.08 o 
  -1   1   6       16.45       34.40      0.91 o 
   0   1   6       14.56       12.97      0.37 o 
   1   1   6        3.83        3.47      0.42 o 
   2   1   6       73.56       76.92      2.01 o 
   3   1   6        7.37        9.73      0.79 o 
   4   1   6        0.00        1.82      0.81 o 
   5   1   6        0.26        0.27      0.73 o 
 -15   2   6        6.84       10.02      1.98 o 
 -14   2   6        0.21        0.04      0.51 o 
 -13   2   6       14.00       11.97      0.80 o 
 -12   2   6      127.27      129.09      2.10 o 
 -11   2   6      124.81      123.26      2.33 o 
 -10   2   6        6.66        4.33      0.50 o 
  -9   2   6       47.38       32.91      0.72 o 
  -8   2   6      157.23      145.64      2.05 o 
  -7   2   6      121.39      118.97      1.75 o 
  -6   2   6      315.32      411.47      6.10 o 
  -5   2   6      117.39      178.54      3.50 o 
  -4   2   6        3.81       14.78      0.38 o 
  -3   2   6      107.66       81.73      1.39 o 
  -2   2   6       26.29       14.36      0.79 o 
  -1   2   6      196.98      212.89      3.64 o 
   0   2   6      437.61      407.00      7.34 o 
   1   2   6        1.87        0.63      0.30 o 
   2   2   6        1.49        2.33      0.58 o 
   3   2   6       10.64        7.63      1.02 o 
   4   2   6        0.02        1.89      1.28 o 
   5   2   6       13.03       18.24      2.55 o 
 -14   3   6       49.56       59.48      2.31 o 
 -13   3   6       34.37       42.15      3.64 o 
 -12   3   6       42.67       45.62      1.75 o 
 -11   3   6       12.76       12.38      0.86 o 
 -10   3   6       63.03       54.37      1.78 o 
  -9   3   6        5.50        5.41      0.40 o 
  -8   3   6       36.30       38.47      1.07 o 
  -7   3   6       25.50       27.52      0.79 o 
  -6   3   6       73.20       70.65      1.23 o 
  -5   3   6       59.91       51.75      1.29 o 
  -4   3   6       20.96       17.09      0.34 o 
  -3   3   6       12.61        8.70      0.60 o 
  -2   3   6        7.70        8.13      0.64 o 
  -1   3   6        0.35        0.57      0.44 o 
   0   3   6       22.40       24.18      1.16 o 
   1   3   6       42.57       40.59      1.70 o 
   2   3   6        2.87        1.41      0.63 o 
   3   3   6        2.57        1.71      0.81 o 
   4   3   6       23.03       34.60      3.92 o 
 -13   4   6        0.46        1.45      1.15 o 
 -12   4   6        3.25        4.27      1.06 o 
 -11   4   6       11.32        9.08      0.88 o 
 -10   4   6        0.07        0.31      0.53 o 
  -9   4   6       28.67       29.54      1.45 o 
  -8   4   6       88.31       92.30      1.74 o 
  -7   4   6       27.12       29.64      1.31 o 
  -6   4   6       32.56       40.19      2.11 o 
  -5   4   6       99.99      105.41      3.52 o 
  -4   4   6      208.73      214.25      4.84 o 
  -3   4   6       13.90       13.35      1.88 o 
  -2   4   6       90.04       93.83      2.41 o 
  -1   4   6       25.69       30.32      1.18 o 
   0   4   6        1.65        1.32      0.59 o 
   1   4   6        7.00        4.61      0.84 o 
   2   4   6        0.84        0.78      0.78 o 
   3   4   6        5.78       10.70      1.53 o 
 -11   5   6        0.36        0.56      0.82 o 
 -10   5   6        2.96        3.17      0.83 o 
  -9   5   6       19.44       18.80      1.67 o 
  -8   5   6       31.50       40.73      1.59 o 
  -7   5   6       30.18       37.25      2.45 o 
  -6   5   6       11.20       10.08      0.99 o 
  -5   5   6        2.24        2.74      0.80 o 
  -4   5   6       48.88       57.59      2.01 o 
  -3   5   6        0.00       -0.04      0.57 o 
  -2   5   6        6.36        5.97      1.33 o 
  -1   5   6        4.41        2.59      0.90 o 
   0   5   6        8.60        8.52      1.44 o 
 -16   1   7        1.18        1.74      0.76 o 
 -15   1   7       15.66       14.94      1.08 o 
 -14   1   7        1.51        1.91      0.60 o 
 -13   1   7       21.39       22.30      1.08 o 
 -12   1   7       46.29       46.92      1.09 o 
 -11   1   7        2.89        1.26      0.42 o 
 -10   1   7      708.34      792.75      9.98 o 
  -9   1   7       39.59       36.72      1.13 o 
  -8   1   7        1.28        1.41      0.44 o 
  -7   1   7      115.84      127.57      1.50 o 
  -6   1   7      251.39      226.04      2.26 o 
  -5   1   7       56.32       52.72      1.31 o 
  -4   1   7      285.10      274.95      3.31 o 
  -3   1   7      228.29      268.17      3.03 o 
  -2   1   7      443.77      491.94      5.04 o 
  -1   1   7      238.86      229.67      2.48 o 
   0   1   7        0.07        0.85      0.37 o 
   1   1   7       26.24       23.36      0.94 o 
   2   1   7        5.89        4.44      0.65 o 
   3   1   7       15.34       14.94      1.27 o 
   4   1   7        6.29        4.43      1.02 o 
 -16   2   7        9.99       12.29      1.63 o 
 -15   2   7        9.55        8.38      0.91 o 
 -14   2   7        1.06        0.63      0.52 o 
 -13   2   7      111.17      110.48      1.91 o 
 -12   2   7      652.51      678.21      9.38 o 
 -11   2   7      145.07      147.39      2.98 o 
 -10   2   7      210.69      192.30      2.44 o 
  -9   2   7      257.68      267.13      3.60 o 
  -8   2   7      217.89      216.07      2.26 o 
  -7   2   7      260.92      280.57      3.12 o 
  -6   2   7      846.95      819.38      8.68 o 
  -5   2   7       76.80       80.28      1.22 o 
  -4   2   7       29.79       21.97      0.65 o 
  -3   2   7      276.40      257.03      3.66 o 
  -2   2   7       30.74       48.98      1.08 o 
  -1   2   7       10.14        6.32      0.63 o 
   0   2   7        0.03        0.18      0.48 o 
   1   2   7       10.81       10.01      0.84 o 
   2   2   7        0.22        0.84      0.77 o 
   3   2   7        0.87        1.50      0.85 o 
   4   2   7        7.50       10.44      1.97 o 
 -15   3   7        0.01        0.96      1.12 o 
 -14   3   7       13.75       13.76      1.47 o 
 -13   3   7        3.48        4.58      0.92 o 
 -12   3   7      242.52      244.96      4.77 o 
 -11   3   7      262.60      262.59      8.66 o 
 -10   3   7      121.41      114.26      1.91 o 
  -9   3   7        5.28        6.18      0.69 o 
  -8   3   7        3.35        2.96      0.50 o 
  -7   3   7       99.79       97.52      1.52 o 
  -6   3   7       19.85       14.54      0.67 o 
  -5   3   7      193.39      169.64      4.11 o 
  -4   3   7       20.93       28.02      1.80 o 
  -3   3   7       64.97       60.62      1.31 o 
  -2   3   7       20.12       15.26      0.94 o 
  -1   3   7      158.11      152.15      2.53 o 
   0   3   7       21.02       23.40      1.78 o 
   1   3   7        1.96        2.23      0.69 o 
   2   3   7        4.29        2.40      0.85 o 
   3   3   7       50.02       57.20      3.43 o 
 -14   4   7        0.69        2.82      1.25 o 
 -13   4   7        1.10        2.08      1.01 o 
 -12   4   7        1.53        1.16      0.74 o 
 -11   4   7        0.00        0.02      0.51 o 
 -10   4   7        0.41        0.18      0.44 o 
  -9   4   7       11.69        9.87      1.24 o 
  -8   4   7      145.10      150.28      3.46 o 
  -7   4   7       19.09       33.13      1.67 o 
  -6   4   7       27.80       32.74      1.16 o 
  -5   4   7      483.60      522.30     10.88 o 
  -4   4   7      549.25      598.89     11.90 o 
  -3   4   7       30.74       36.51      1.33 o 
  -2   4   7        2.00        1.47      0.54 o 
  -1   4   7        0.55        1.96      0.62 o 
   0   4   7        1.58        1.20      0.75 o 
   1   4   7        5.49        6.52      1.67 o 
   2   4   7        0.86        3.65      2.20 o 
 -11   5   7        1.14        1.18      0.73 o 
 -10   5   7        0.96        1.44      0.67 o 
  -9   5   7        1.97        0.68      0.71 o 
  -8   5   7       23.71       23.80      2.02 o 
  -7   5   7       20.45       24.41      1.72 o 
  -6   5   7        0.16        0.60      0.67 o 
  -5   5   7        1.54        1.82      0.82 o 
  -4   5   7        6.40        4.45      0.86 o 
  -3   5   7       30.48       35.42      2.95 o 
  -2   5   7       25.84       19.29      1.50 o 
  -1   5   7        3.11        4.58      2.05 o 
 -17   0   8       17.11       16.33      1.80 o 
 -16   0   8       49.14       43.81      2.34 o 
 -15   0   8       26.78       19.77      2.52 o 
 -14   0   8       92.17       69.40      2.04 o 
 -13   0   8       14.22       11.82      1.03 o 
 -12   0   8      298.91      320.04      5.56 o 
 -11   0   8       83.77      102.37      2.17 o 
 -10   0   8      184.09      241.82      4.43 o 
  -9   0   8       29.77       35.42      3.85 o 
  -8   0   8      838.59      663.56     12.53 o 
  -7   0   8      633.54      559.85      9.20 o 
  -6   0   8      405.98      407.02      5.15 o 
  -5   0   8        0.92        0.85      0.45 o 
  -4   0   8      330.51      340.56      4.77 o 
  -3   0   8       47.44       66.10      1.43 o 
  -2   0   8       14.31       13.48      0.59 o 
  -1   0   8       23.85       19.95      1.07 o 
   0   0   8      982.05     1087.50     26.09 o 
   1   0   8     1470.87     1554.74     41.42 o 
   2   0   8      132.22      134.29      4.27 o 
   3   0   8        3.72        2.14      0.97 o 
   4   0   8       15.58       13.54      2.97 o 
 -17   1   8        0.75        0.55      0.70 o 
 -16   1   8       23.35       20.96      1.25 o 
 -15   1   8        4.52        3.66      0.88 o 
 -14   1   8       31.43       35.07      1.09 o 
 -13   1   8        0.09        0.30      0.42 o 
 -12   1   8       21.47       28.23      0.88 o 
 -11   1   8       71.48       98.78      1.58 o 
 -10   1   8      436.61      480.29      5.87 o 
  -9   1   8     1655.17     1662.95     23.11 o 
  -8   1   8      320.21      408.06      4.59 o 
  -7   1   8      228.76      326.77      7.27 o 
  -6   1   8     1143.93     1035.61     11.42 o 
  -5   1   8      282.39      222.78      2.26 o 
  -4   1   8       10.83        5.86      0.37 o 
  -3   1   8      393.99      413.93      3.98 o 
  -2   1   8       19.52       16.04      0.64 o 
  -1   1   8       26.16       21.64      0.89 o 
   0   1   8      107.31      109.87      1.86 o 
   1   1   8       49.23       57.22      2.88 o 
   2   1   8       14.34       13.56      1.23 o 
   3   1   8       15.24       15.50      1.91 o 
 -17   2   8        5.88        5.31      1.93 o 
 -16   2   8       12.14        9.91      1.56 o 
 -15   2   8        8.99        8.17      0.84 o 
 -14   2   8        0.88        1.41      0.50 o 
 -13   2   8      168.17      167.72      3.14 o 
 -12   2   8      869.21      914.59     13.26 o 
 -11   2   8      146.02      148.67      2.14 o 
 -10   2   8       40.48       31.01      1.00 o 
  -9   2   8        7.41        4.51      0.38 o 
  -8   2   8      134.22      233.57      4.25 o 
  -7   2   8     1395.48     1448.17     17.70 o 
  -6   2   8     1149.44     1085.78     12.94 o 
  -5   2   8      408.78      415.35      4.03 o 
  -4   2   8       59.25       61.10      1.62 o 
  -3   2   8        3.36        2.42      0.22 o 
  -2   2   8       56.85       53.24      1.44 o 
  -1   2   8       60.10       47.74      1.45 o 
   0   2   8        3.60        3.63      0.70 o 
   1   2   8       19.26       25.28      1.79 o 
   2   2   8        0.29        0.22      0.83 o 
   3   2   8        0.72        3.58      2.06 o 
 -16   3   8       16.69       14.23      1.89 o 
 -15   3   8        3.82        5.17      1.19 o 
 -14   3   8       45.70       48.59      1.72 o 
 -13   3   8       81.95       81.42      2.49 o 
 -12   3   8       66.52       66.21      1.62 o 
 -11   3   8        3.29        3.77      0.65 o 
 -10   3   8       52.65       55.30      1.28 o 
  -9   3   8        1.05        1.87      0.49 o 
  -8   3   8       16.39       12.92      0.76 o 
  -7   3   8       17.30       15.33      0.50 o 
  -6   3   8       26.63       18.26      0.39 o 
  -5   3   8      187.55      182.90      3.50 o 
  -4   3   8        0.13        0.99      0.46 o 
  -3   3   8        3.26        3.16      0.58 o 
  -2   3   8       43.82       40.86      1.41 o 
  -1   3   8       24.34       21.75      1.88 o 
   0   3   8        0.02        1.40      0.61 o 
   1   3   8        0.18       -0.10      0.71 o 
   2   3   8        0.79        1.96      0.95 o 
 -14   4   8       18.02       14.30      2.33 o 
 -13   4   8       10.28        9.92      1.15 o 
 -12   4   8       21.80       25.01      3.05 o 
 -11   4   8        4.33        4.41      0.65 o 
 -10   4   8        7.39        7.32      0.78 o 
  -9   4   8        4.84        4.22      0.59 o 
  -8   4   8        0.52        0.39      0.41 o 
  -7   4   8        6.43        6.08      0.61 o 
  -6   4   8       56.08       61.22      2.11 o 
  -5   4   8      200.59      209.20      7.81 o 
  -4   4   8       16.02       13.73      1.15 o 
  -3   4   8        1.79        2.17      0.68 o 
  -2   4   8        5.88        6.79      0.73 o 
  -1   4   8        4.85        4.44      0.93 o 
   0   4   8        0.00        1.33      0.80 o 
   1   4   8        5.68        6.54      1.32 o 
 -12   5   8        0.41        0.70      0.86 o 
 -11   5   8        0.60        2.61      0.99 o 
 -10   5   8        2.95        1.61      0.69 o 
  -9   5   8        0.00        1.37      1.25 o 
  -8   5   8        0.17        0.82      0.69 o 
  -7   5   8        1.80        1.29      0.85 o 
  -6   5   8        0.13        0.48      0.64 o 
  -5   5   8       16.06       13.16      1.28 o 
  -4   5   8       31.13       35.39      1.70 o 
  -3   5   8        0.47        0.80      0.77 o 
  -2   5   8        1.00        0.24      0.89 o 
 -18   1   9        9.25        8.81      1.17 o 
 -17   1   9       35.17       36.99      1.57 o 
 -16   1   9       37.81       35.15      1.33 o 
 -15   1   9       61.99       64.01      1.42 o 
 -14   1   9       34.73       38.27      1.31 o 
 -13   1   9       17.86       20.43      0.99 o 
 -12   1   9       32.62       40.84      1.04 o 
 -11   1   9      143.60      179.41      2.40 o 
 -10   1   9        0.02        3.52      0.58 o 
  -9   1   9     1209.87     1337.07     18.93 o 
  -8   1   9      195.16      242.20      3.89 o 
  -7   1   9       41.56       44.46      0.82 o 
  -6   1   9      177.51      159.78      2.07 o 
  -5   1   9       30.76       23.36      0.59 o 
  -4   1   9       10.41       10.46      0.50 o 
  -3   1   9       16.19       22.11      0.90 o 
  -2   1   9       23.93       20.55      0.68 o 
  -1   1   9        7.44       11.21      0.67 o 
   0   1   9       67.40       66.98      1.61 o 
   1   1   9       17.38       15.01      1.29 o 
   2   1   9        0.23        0.56      0.77 o 
 -17   2   9        2.59        3.25      0.79 o 
 -16   2   9       46.89       50.90      1.45 o 
 -15   2   9       18.96       16.53      0.86 o 
 -14   2   9        1.69        1.89      0.56 o 
 -13   2   9      462.79      461.24      6.50 o 
 -12   2   9      184.14      195.48      2.90 o 
 -11   2   9        3.04        3.98      0.42 o 
 -10   2   9       61.93       60.74      1.06 o 
  -9   2   9        6.02       10.97      0.83 o 
  -8   2   9      198.54      300.11     12.66 o 
  -7   2   9     3245.92     3104.05     47.65 o 
  -6   2   9      609.53      623.70      6.66 o 
  -5   2   9        8.63        4.51      0.56 o 
  -4   2   9       30.26       28.37      1.09 o 
  -3   2   9        6.13        4.76      0.36 o 
  -2   2   9      135.53      118.33      2.04 o 
  -1   2   9       26.99       25.30      1.98 o 
   0   2   9        0.06        0.94      0.72 o 
   1   2   9        0.05       -0.07      0.62 o 
   2   2   9       11.56       16.06      1.82 o 
 -16   3   9        3.09        3.75      1.10 o 
 -15   3   9       37.42       37.82      2.27 o 
 -14   3   9      247.14      262.88      4.18 o 
 -13   3   9       48.65       49.37      1.39 o 
 -12   3   9       50.18       45.37      1.37 o 
 -11   3   9       50.47       44.51      1.21 o 
 -10   3   9        9.16       10.50      0.71 o 
  -9   3   9      231.86      224.23      3.22 o 
  -8   3   9       14.05       11.37      0.67 o 
  -7   3   9      112.36      111.36      3.11 o 
  -6   3   9       43.99       41.39      1.13 o 
  -5   3   9       31.63       31.01      1.41 o 
  -4   3   9       41.75       43.42      1.21 o 
  -3   3   9        2.67        4.20      0.68 o 
  -2   3   9       39.10       31.86      1.23 o 
  -1   3   9       25.24       18.88      1.30 o 
   0   3   9        2.60        3.94      0.81 o 
   1   3   9        0.66       -0.32      0.78 o 
 -15   4   9       39.18       39.72      2.89 o 
 -14   4   9      120.72      139.29      6.09 o 
 -13   4   9       22.83       26.35      1.77 o 
 -12   4   9       13.23       11.97      0.82 o 
 -11   4   9       11.06        8.01      0.72 o 
 -10   4   9       13.00       10.59      0.76 o 
  -9   4   9       24.19       25.22      0.95 o 
  -8   4   9        4.69        5.56      0.57 o 
  -7   4   9       44.20       48.98      1.55 o 
  -6   4   9       14.15       14.02      1.07 o 
  -5   4   9       73.02       72.75      1.90 o 
  -4   4   9        0.39        1.04      0.58 o 
  -3   4   9        4.25        4.93      0.78 o 
  -2   4   9       10.53        7.34      1.42 o 
  -1   4   9        3.86        3.60      1.32 o 
 -12   5   9        4.42        4.20      0.94 o 
 -11   5   9       21.44       26.75      2.20 o 
 -10   5   9       12.85       14.22      1.84 o 
  -9   5   9        0.48       -0.05      0.61 o 
  -8   5   9       14.37       14.21      1.37 o 
  -7   5   9        6.46        4.86      0.99 o 
  -6   5   9       22.91       13.66      1.29 o 
  -5   5   9       38.11       39.66      1.86 o 
  -4   5   9       14.86       10.68      1.25 o 
  -3   5   9        0.00       -1.03      1.03 o 
 -19   0  10        0.70       -0.36      1.03 o 
 -18   0  10        0.13        0.28      0.93 o 
 -17   0  10       44.99       40.70      2.34 o 
 -16   0  10      148.73      137.77      3.24 o 
 -15   0  10      115.06      120.72      2.85 o 
 -14   0  10        6.12        5.18      0.94 o 
 -13   0  10       19.34       33.65      1.70 o 
 -12   0  10       30.30       26.58      1.24 o 
 -11   0  10      689.42      630.73     11.18 o 
 -10   0  10      820.98      811.04     14.90 o 
  -9   0  10      314.47      383.97      7.69 o 
  -8   0  10      225.38      206.85      3.64 o 
  -7   0  10      371.12      323.82      5.41 o 
  -6   0  10     1008.75     1218.18     23.55 o 
  -5   0  10     1209.98     1215.77     23.62 o 
  -4   0  10      135.97      152.52      2.71 o 
  -3   0  10      143.03      137.55      2.75 o 
  -2   0  10        2.75        1.95      0.60 o 
  -1   0  10        0.93        1.15      0.82 o 
   0   0  10      121.87      144.43      3.86 o 
   1   0  10       10.50        8.21      1.30 o 
   2   0  10       10.97        9.71      2.65 o 
 -19   1  10        2.02        0.73      0.77 o 
 -18   1  10       12.19       15.67      1.39 o 
 -17   1  10      171.08      179.61      3.21 o 
 -16   1  10       15.23       10.22      0.78 o 
 -15   1  10       25.57       28.61      1.07 o 
 -14   1  10        2.91        2.81      0.61 o 
 -13   1  10       99.80      115.91      1.83 o 
 -12   1  10       11.78        8.51      0.69 o 
 -11   1  10      134.35      119.53      1.73 o 
 -10   1  10      552.73      683.86      8.76 o 
  -9   1  10     1447.23     1528.08     22.25 o 
  -8   1  10        6.16        3.47      0.49 o 
  -7   1  10       28.47       24.26      0.72 o 
  -6   1  10       13.06       31.95      0.77 o 
  -5   1  10      480.66      471.24      5.53 o 
  -4   1  10      176.86      170.96      2.54 o 
  -3   1  10       12.24       14.19      0.58 o 
  -2   1  10       20.25       21.66      0.82 o 
  -1   1  10       13.16       14.75      0.88 o 
   0   1  10       87.62       87.88      2.56 o 
   1   1  10        4.11        3.66      1.24 o 
 -18   2  10       15.84       15.59      1.72 o 
 -17   2  10       31.63       37.80      1.35 o 
 -16   2  10       35.62       38.82      1.33 o 
 -15   2  10       26.91       25.73      1.03 o 
 -14   2  10        0.62       -0.42      0.51 o 
 -13   2  10       20.31       22.59      1.97 o 
 -12   2  10       29.57       27.40      1.24 o 
 -11   2  10      314.19      311.29      4.47 o 
 -10   2  10        8.85        9.02      0.49 o 
  -9   2  10       84.19      110.04      2.69 o 
  -8   2  10      313.35      403.31      8.46 o 
  -7   2  10      464.98      427.61      4.48 o 
  -6   2  10       20.92       23.68      0.75 o 
  -5   2  10       12.26       12.57      0.68 o 
  -4   2  10       12.43       10.41      0.44 o 
  -3   2  10        1.11        1.06      0.49 o 
  -2   2  10       71.97       72.51      1.87 o 
  -1   2  10       18.18       13.35      1.20 o 
   0   2  10        2.45        2.53      0.89 o 
   1   2  10        8.77       11.54      1.32 o 
 -17   3  10        3.53        1.79      1.04 o 
 -16   3  10        0.38        0.51      0.62 o 
 -15   3  10        0.00        0.73      0.61 o 
 -14   3  10        6.07        7.55      0.79 o 
 -13   3  10        5.40        5.28      0.73 o 
 -12   3  10        6.01        6.72      0.72 o 
 -11   3  10        2.82        3.48      0.61 o 
 -10   3  10        6.34        6.47      0.58 o 
  -9   3  10       41.35       50.53      1.45 o 
  -8   3  10       77.92       80.02      1.27 o 
  -7   3  10       15.65       30.99      4.31 o 
  -6   3  10       14.25       19.20      2.45 o 
  -5   3  10       58.51       59.62      1.50 o 
  -4   3  10      203.27      219.82      4.36 o 
  -3   3  10       57.25       57.29      1.64 o 
  -2   3  10       46.02       44.16      1.56 o 
  -1   3  10        0.05        0.20      0.55 o 
   0   3  10        0.08        0.11      0.69 o 
 -16   4  10       11.32        8.75      1.50 o 
 -15   4  10       50.35       52.49      2.41 o 
 -14   4  10       49.23       60.95      2.11 o 
 -13   4  10        0.52       -0.54      0.54 o 
 -12   4  10        8.95        4.03      0.66 o 
 -11   4  10      161.30      170.69      3.37 o 
 -10   4  10       82.78       79.52      2.24 o 
  -9   4  10       34.03       38.34      1.78 o 
  -8   4  10        2.94        5.47      0.81 o 
  -7   4  10       30.93       36.99      1.60 o 
  -6   4  10        2.90        3.40      0.73 o 
  -5   4  10       10.74        9.38      1.00 o 
  -4   4  10        0.16        0.76      0.58 o 
  -3   4  10       13.30       11.22      1.11 o 
  -2   4  10        4.97        6.40      2.58 o 
 -13   5  10        4.18        3.14      0.89 o 
 -12   5  10        3.16        3.79      1.33 o 
 -11   5  10        6.57       11.11      2.11 o 
 -10   5  10        2.57        2.36      0.88 o 
  -9   5  10        5.37        5.22      1.03 o 
  -8   5  10        0.15        1.47      0.93 o 
  -7   5  10        0.13        0.72      0.76 o 
  -6   5  10        5.86        4.75      1.07 o 
  -5   5  10       23.74       21.21      1.56 o 
  -4   5  10        9.56       13.68      3.08 o 
 -19   1  11        4.63        3.51      0.95 o 
 -18   1  11       23.53       20.85      1.36 o 
 -17   1  11       11.76        9.61      0.82 o 
 -16   1  11      164.30      175.68      2.74 o 
 -15   1  11      228.43      232.71      3.62 o 
 -14   1  11      170.00      180.70      2.83 o 
 -13   1  11      498.53      503.48      6.31 o 
 -12   1  11      169.72      186.27      2.49 o 
 -11   1  11       49.10       44.23      1.19 o 
 -10   1  11      202.94      236.11      3.02 o 
  -9   1  11        0.72        2.59      0.46 o 
  -8   1  11      298.44      285.18      3.59 o 
  -7   1  11        7.60        7.72      0.51 o 
  -6   1  11       47.98       50.78      0.96 o 
  -5   1  11        0.02       -0.18      0.30 o 
  -4   1  11        0.58        0.75      0.36 o 
  -3   1  11       48.74       54.05      1.24 o 
  -2   1  11       50.87       54.95      2.13 o 
  -1   1  11        4.28        6.17      1.21 o 
   0   1  11        0.22        1.56      0.86 o 
 -19   2  11       18.66       19.96      1.49 o 
 -18   2  11        4.71        5.49      0.94 o 
 -17   2  11       30.88       35.81      1.33 o 
 -16   2  11        1.40        1.65      0.57 o 
 -15   2  11      286.76      291.01      4.10 o 
 -14   2  11        3.97        3.24      0.62 o 
 -13   2  11      375.72      408.29      5.24 o 
 -12   2  11       40.00       47.30      1.11 o 
 -11   2  11       94.58       89.94      1.47 o 
 -10   2  11      127.29      154.97      2.77 o 
  -9   2  11      170.71      168.61      2.30 o 
  -8   2  11        7.50       10.79      0.49 o 
  -7   2  11        8.75        7.71      0.45 o 
  -6   2  11       58.75       47.42      1.38 o 
  -5   2  11       31.62       25.31      0.88 o 
  -4   2  11       63.86       61.01      1.46 o 
  -3   2  11       15.58       14.75      1.05 o 
  -2   2  11        3.11        2.12      0.84 o 
  -1   2  11        2.29        2.48      0.90 o 
   0   2  11        1.72        0.72      0.82 o 
 -18   3  11       10.47        8.62      1.43 o 
 -17   3  11        0.75        0.22      0.62 o 
 -16   3  11        5.12        4.74      0.78 o 
 -15   3  11        2.78        2.62      0.76 o 
 -14   3  11        1.43        1.17      0.58 o 
 -13   3  11       53.88       48.42      1.33 o 
 -12   3  11       12.88       12.63      0.84 o 
 -11   3  11       60.00       65.39      1.80 o 
 -10   3  11       83.07       75.39      1.97 o 
  -9   3  11       27.54       22.93      0.80 o 
  -8   3  11      778.85      774.58     10.54 o 
  -7   3  11      215.10      233.23      4.96 o 
  -6   3  11        0.31        0.81      0.54 o 
  -5   3  11        5.03        4.68      0.73 o 
  -4   3  11       47.20       49.76      1.39 o 
  -3   3  11        5.74        4.57      0.81 o 
  -2   3  11        0.28       -0.12      0.51 o 
  -1   3  11        2.27        3.67      1.01 o 
 -16   4  11        3.30        2.12      1.09 o 
 -15   4  11       44.40       45.02      1.85 o 
 -14   4  11       17.96       14.36      1.15 o 
 -13   4  11        0.30        0.24      0.47 o 
 -12   4  11        6.78        3.70      0.67 o 
 -11   4  11       17.80       14.54      0.82 o 
 -10   4  11        9.18        8.89      0.77 o 
  -9   4  11        8.72       10.57      0.97 o 
  -8   4  11       18.57       22.18      1.82 o 
  -7   4  11        3.62        3.13      0.99 o 
  -6   4  11       20.12       27.02      1.32 o 
  -5   4  11        0.23        0.60      0.95 o 
  -4   4  11       10.20        7.96      1.90 o 
  -3   4  11        0.53        1.41      1.15 o 
 -13   5  11        0.57        3.14      1.26 o 
 -12   5  11       22.39       25.32      2.03 o 
 -11   5  11       20.12       16.03      1.86 o 
 -10   5  11        0.08       -0.04      0.66 o 
  -9   5  11        0.02        0.51      0.78 o 
  -8   5  11        6.63        4.06      1.11 o 
  -7   5  11       15.43       17.08      2.81 o 
  -6   5  11        0.89        1.60      0.88 o 
  -5   5  11        0.01        1.76      1.72 o 
 -20   0  12        2.64        4.32      1.75 o 
 -19   0  12        9.30        9.42      1.52 o 
 -18   0  12       40.33       40.24      2.18 o 
 -17   0  12       17.62       16.85      1.33 o 
 -16   0  12       25.76       25.40      1.57 o 
 -15   0  12      310.75      282.15      5.32 o 
 -14   0  12      217.18      184.67      3.68 o 
 -13   0  12      295.34      293.26      5.17 o 
 -12   0  12      586.72      648.00     11.38 o 
 -11   0  12      306.51      288.95      8.42 o 
 -10   0  12      118.52      110.97      2.13 o 
  -9   0  12       50.52       61.30      1.57 o 
  -8   0  12      145.68      113.07      2.21 o 
  -7   0  12      434.09      509.13      8.84 o 
  -6   0  12      640.43      742.20     13.71 o 
  -5   0  12      207.00      196.19      3.63 o 
  -4   0  12        7.65        5.84      0.78 o 
  -3   0  12        8.50       10.36      1.24 o 
  -2   0  12       41.22       40.33      2.02 o 
  -1   0  12       20.98       26.44      1.85 o 
 -20   1  12        3.85        2.13      1.12 o 
 -19   1  12       18.98       12.84      1.20 o 
 -18   1  12        3.00        3.69      0.70 o 
 -17   1  12        4.24        2.82      0.65 o 
 -16   1  12      629.80      692.40      9.98 o 
 -15   1  12      779.65      790.99     11.18 o 
 -14   1  12        0.20        0.02      0.39 o 
 -13   1  12       88.87       76.84      1.40 o 
 -12   1  12      176.06      158.52      2.15 o 
 -11   1  12      128.67      104.73      1.63 o 
 -10   1  12      211.81      193.36      2.48 o 
  -9   1  12       46.84       41.88      0.93 o 
  -8   1  12      358.57      336.46      4.83 o 
  -7   1  12        2.45        0.81      0.37 o 
  -6   1  12       21.16       24.59      0.84 o 
  -5   1  12        5.65        4.56      0.49 o 
  -4   1  12       10.50       11.67      0.73 o 
  -3   1  12      273.92      302.95      5.01 o 
  -2   1  12      190.08      208.17      4.81 o 
  -1   1  12        7.90        6.18      1.58 o 
 -19   2  12       19.59       20.34      1.43 o 
 -18   2  12       24.91       26.64      1.32 o 
 -17   2  12       11.36       11.65      0.84 o 
 -16   2  12       17.37       16.09      0.94 o 
 -15   2  12      425.67      439.97      7.01 o 
 -14   2  12        4.66        8.20      0.76 o 
 -13   2  12       97.95       85.69      1.62 o 
 -12   2  12       62.03       71.59      1.30 o 
 -11   2  12        2.67        4.53      0.55 o 
 -10   2  12      304.41      288.02      3.57 o 
  -9   2  12        0.16        6.46      0.67 o 
  -8   2  12      207.53      207.76      2.68 o 
  -7   2  12       10.94        7.38      0.49 o 
  -6   2  12        2.22        2.72      0.46 o 
  -5   2  12       47.12       39.93      1.27 o 
  -4   2  12        8.33        6.66      0.91 o 
  -3   2  12       37.19       37.35      1.74 o 
  -2   2  12        3.46        2.39      0.94 o 
  -1   2  12       16.54       14.17      1.43 o 
 -18   3  12        0.59        1.81      0.78 o 
 -17   3  12       15.30       14.56      1.02 o 
 -16   3  12        6.10        6.65      0.81 o 
 -15   3  12        9.36        8.58      0.87 o 
 -14   3  12        0.00        0.53      0.53 o 
 -13   3  12        8.57        8.63      0.84 o 
 -12   3  12       21.46       23.68      0.98 o 
 -11   3  12       32.74       38.48      1.61 o 
 -10   3  12      483.23      471.98      6.07 o 
  -9   3  12      526.30      497.45      7.55 o 
  -8   3  12      976.28     1030.64     17.63 o 
  -7   3  12       64.22       72.71      2.17 o 
  -6   3  12       24.99       24.15      1.05 o 
  -5   3  12        3.19        2.93      0.64 o 
  -4   3  12        0.00       -0.34      0.57 o 
  -3   3  12        2.07        1.29      0.70 o 
  -2   3  12        0.51        0.18      0.90 o 
 -17   4  12        0.09        0.24      0.93 o 
 -16   4  12        0.12       -0.85      0.85 o 
 -15   4  12        0.20        0.34      0.54 o 
 -14   4  12        2.48        3.50      0.69 o 
 -13   4  12        0.34        0.96      0.55 o 
 -12   4  12        0.41        0.27      0.44 o 
 -11   4  12       21.74       18.33      0.99 o 
 -10   4  12        0.46        0.17      0.56 o 
  -9   4  12        0.15        0.43      0.61 o 
  -8   4  12        1.32        0.44      0.61 o 
  -7   4  12        0.03        0.63      0.67 o 
  -6   4  12       29.13       34.52      2.53 o 
  -5   4  12        0.00        0.77      0.77 o 
  -4   4  12        2.57        3.78      1.18 o 
 -14   5  12       13.36       14.84      2.42 o 
 -13   5  12        9.99        8.38      1.65 o 
 -12   5  12        9.06        9.87      1.52 o 
 -11   5  12       28.76       45.30      1.93 o 
 -10   5  12        9.13        7.90      1.18 o 
  -9   5  12        7.84        5.53      1.10 o 
  -8   5  12        0.15        0.13      0.93 o 
  -7   5  12       10.40       15.40      2.68 o 
 -21   1  13        0.05        0.75      0.99 o 
 -20   1  13        1.16        1.14      0.75 o 
 -19   1  13        1.19        2.14      0.69 o 
 -18   1  13        6.02        4.70      0.75 o 
 -17   1  13       62.79       56.33      1.66 o 
 -16   1  13      387.64      416.58      6.21 o 
 -15   1  13      121.28      125.50      2.13 o 
 -14   1  13       43.41       41.96      1.41 o 
 -13   1  13        7.91        6.93      0.70 o 
 -12   1  13      245.52      261.08      3.38 o 
 -11   1  13        1.82        2.89      0.53 o 
 -10   1  13      164.38      144.53      1.95 o 
  -9   1  13        9.93       10.02      0.62 o 
  -8   1  13        1.37        1.99      0.45 o 
  -7   1  13       26.64       28.10      0.80 o 
  -6   1  13       43.70       46.80      1.05 o 
  -5   1  13       83.07       81.97      1.45 o 
  -4   1  13      104.52      117.79      3.14 o 
  -3   1  13      120.44      136.31      3.59 o 
  -2   1  13       44.23       50.66      2.15 o 
 -20   2  13       14.03       12.31      1.43 o 
 -19   2  13        5.95        3.64      0.94 o 
 -18   2  13        2.78        1.83      0.62 o 
 -17   2  13       34.35       39.17      1.24 o 
 -16   2  13        6.50        4.03      0.71 o 
 -15   2  13       13.08       12.72      0.84 o 
 -14   2  13      416.90      433.32      5.73 o 
 -13   2  13       55.54       54.69      1.24 o 
 -12   2  13       25.34       27.72      0.85 o 
 -11   2  13        1.82        2.47      0.52 o 
 -10   2  13      143.13      128.65      1.96 o 
  -9   2  13      228.37      233.28      3.01 o 
  -8   2  13        4.49        4.86      0.50 o 
  -7   2  13        0.60        1.00      0.36 o 
  -6   2  13       28.94       28.17      1.10 o 
  -5   2  13      122.52      115.42      2.61 o 
  -4   2  13        3.32        4.85      0.92 o 
  -3   2  13       43.40       52.34      2.13 o 
  -2   2  13        4.87        3.72      1.07 o 
 -19   3  13        0.03        0.97      0.73 o 
 -18   3  13        0.33       -0.09      0.54 o 
 -17   3  13        0.20        0.95      0.62 o 
 -16   3  13       12.15       10.21      1.08 o 
 -15   3  13       10.57        9.90      0.88 o 
 -14   3  13       10.40        5.46      0.70 o 
 -13   3  13        0.56        0.32      0.50 o 
 -12   3  13       17.50       15.20      0.77 o 
 -11   3  13      207.11      195.14      3.07 o 
 -10   3  13      501.82      492.46      6.60 o 
  -9   3  13        0.24       -0.68      0.68 o 
  -8   3  13       29.13       27.69      1.20 o 
  -7   3  13       10.67       11.26      0.85 o 
  -6   3  13        7.00        5.76      0.76 o 
  -5   3  13        2.11        0.93      0.66 o 
  -4   3  13        0.13        0.16      0.60 o 
  -3   3  13        3.17        5.15      2.10 o 
 -17   4  13      105.35      132.12      3.94 o 
 -16   4  13       13.45       11.74      1.18 o 
 -15   4  13        1.36        0.53      0.56 o 
 -14   4  13       24.95       20.10      1.85 o 
 -13   4  13        0.81        1.00      0.49 o 
 -12   4  13       10.09        8.90      1.01 o 
 -11   4  13        4.72        4.66      0.87 o 
 -10   4  13        2.25        2.51      0.74 o 
  -9   4  13        7.13        7.32      0.95 o 
  -8   4  13        2.60        1.35      0.73 o 
  -7   4  13       24.48       24.65      1.81 o 
  -6   4  13        3.45        2.09      0.90 o 
  -5   4  13        8.37       11.36      2.13 o 
 -14   5  13        1.95        2.17      1.23 o 
 -13   5  13        2.77        2.51      0.84 o 
 -12   5  13        0.01        0.27      0.69 o 
 -11   5  13       18.58       19.68      2.50 o 
 -10   5  13       12.69        9.86      1.28 o 
  -9   5  13        1.44        1.28      0.88 o 
  -8   5  13        0.18       -0.73      1.06 o 
 -21   0  14       59.13       73.83      3.32 o 
 -20   0  14       55.55       56.16      2.72 o 
 -19   0  14      108.42      119.96      3.28 o 
 -18   0  14        0.04        0.10      0.74 o 
 -17   0  14        1.33        2.31      0.97 o 
 -16   0  14        6.53        7.54      1.11 o 
 -15   0  14       32.67       34.25      1.49 o 
 -14   0  14      142.11      203.11      4.52 o 
 -13   0  14     1528.72     1685.01     37.46 o 
 -12   0  14     1388.39     1476.82     30.64 o 
 -11   0  14       56.37       41.68      1.42 o 
 -10   0  14       89.28       84.13      2.06 o 
  -9   0  14       17.99       21.60      1.55 o 
  -8   0  14      281.61      288.05      5.38 o 
  -7   0  14      171.57      191.16      3.85 o 
  -6   0  14        0.03        0.75      0.58 o 
  -5   0  14        7.46        7.19      1.05 o 
  -4   0  14        8.67        7.43      1.18 o 
  -3   0  14       18.42       15.48      1.50 o 
 -21   1  14        3.27        1.66      0.85 o 
 -20   1  14      115.35      127.04      2.63 o 
 -19   1  14      109.28      107.79      2.16 o 
 -18   1  14      106.95       95.96      2.09 o 
 -17   1  14      106.98       97.15      2.22 o 
 -16   1  14      110.02      124.35      2.40 o 
 -15   1  14       70.95       67.95      1.52 o 
 -14   1  14      205.34      192.83      2.76 o 
 -13   1  14      341.62      322.38      4.10 o 
 -12   1  14       66.74       63.17      1.47 o 
 -11   1  14      113.48      100.24      1.65 o 
 -10   1  14       25.10       24.81      1.05 o 
  -9   1  14      110.65      122.95      1.83 o 
  -8   1  14       44.79       41.07      0.99 o 
  -7   1  14       31.69       33.37      0.91 o 
  -6   1  14        0.55        0.76      0.41 o 
  -5   1  14       38.92       38.29      2.38 o 
  -4   1  14        9.82       11.99      1.33 o 
  -3   1  14       17.33       13.72      1.47 o 
 -21   2  14        6.56       12.11      1.64 o 
 -20   2  14       50.04       55.82      2.02 o 
 -19   2  14        4.98        4.35      0.73 o 
 -18   2  14       54.51       59.61      1.79 o 
 -17   2  14        6.97        5.37      0.72 o 
 -16   2  14       26.95       33.98      1.14 o 
 -15   2  14        0.16       -0.55      0.55 o 
 -14   2  14        6.63        6.12      0.68 o 
 -13   2  14       54.25       47.17      1.10 o 
 -12   2  14       67.00       74.59      1.42 o 
 -11   2  14      230.16      238.66      3.45 o 
 -10   2  14        0.01        0.02      0.44 o 
  -9   2  14        0.52        1.45      0.45 o 
  -8   2  14       28.67       35.17      1.20 o 
  -7   2  14       83.06       85.96      1.84 o 
  -6   2  14        3.31        1.62      0.75 o 
  -5   2  14       48.77       47.66      1.77 o 
  -4   2  14       10.66        7.28      1.22 o 
 -20   3  14        1.86        1.89      0.93 o 
 -19   3  14        0.01       -0.16      0.58 o 
 -18   3  14        2.66        2.63      0.74 o 
 -17   3  14        0.03        0.87      0.62 o 
 -16   3  14       16.27       18.13      1.05 o 
 -15   3  14        2.61        0.83      0.59 o 
 -14   3  14      259.03      279.02      4.27 o 
 -13   3  14       52.31       54.63      1.45 o 
 -12   3  14      256.61      270.21      4.23 o 
 -11   3  14       61.86       55.99      1.65 o 
 -10   3  14      135.07      133.89      2.63 o 
  -9   3  14       42.49       42.84      1.37 o 
  -8   3  14        5.60        3.51      0.82 o 
  -7   3  14       11.68        9.57      0.84 o 
  -6   3  14        1.20        0.62      0.65 o 
  -5   3  14        5.39        2.96      0.97 o 
 -18   4  14        0.87        1.44      1.24 o 
 -17   4  14       36.45       45.15      3.09 o 
 -16   4  14        0.94        1.14      0.62 o 
 -15   4  14        7.22        4.51      0.75 o 
 -14   4  14       16.81        9.84      0.83 o 
 -13   4  14        7.98        8.39      0.96 o 
 -12   4  14       17.02       15.23      1.21 o 
 -11   4  14       12.63        7.36      0.98 o 
 -10   4  14       23.10       31.43      1.96 o 
  -9   4  14        3.20        3.49      0.86 o 
  -8   4  14       20.04       15.50      1.25 o 
  -7   4  14       46.60       64.15      2.30 o 
  -6   4  14       12.27       11.58      1.44 o 
 -14   5  14       12.03       13.92      2.29 o 
 -13   5  14       14.42       15.01      1.92 o 
 -12   5  14        3.09        3.38      1.01 o 
 -11   5  14        4.88        6.37      1.14 o 
 -10   5  14        0.53       -0.26      0.76 o 
 -22   1  15       12.02       15.80      2.20 o 
 -21   1  15       11.63       13.48      1.11 o 
 -20   1  15        6.69        8.95      0.91 o 
 -19   1  15        8.91       10.35      0.92 o 
 -18   1  15       83.06       82.04      1.92 o 
 -17   1  15        0.50       -0.56      0.60 o 
 -16   1  15       15.04       15.33      0.93 o 
 -15   1  15        0.46        0.07      0.47 o 
 -14   1  15       12.28       14.35      0.91 o 
 -13   1  15        1.10        2.49      0.55 o 
 -12   1  15       86.47       92.35      1.61 o 
 -11   1  15       14.22       13.37      0.79 o 
 -10   1  15       79.26       97.12      1.65 o 
  -9   1  15      181.59      179.99      2.53 o 
  -8   1  15        7.78        9.74      0.67 o 
  -7   1  15        5.11        5.33      0.58 o 
  -6   1  15       15.64       16.20      1.24 o 
  -5   1  15        0.03        0.56      0.78 o 
  -4   1  15        0.48        1.62      0.91 o 
 -21   2  15       63.80       66.52      2.19 o 
 -20   2  15       16.34       15.44      1.14 o 
 -19   2  15        1.90        2.01      0.64 o 
 -18   2  15       16.44       15.23      0.95 o 
 -17   2  15       10.50       11.08      0.85 o 
 -16   2  15      130.07      124.00      2.14 o 
 -15   2  15        2.10        1.40      0.63 o 
 -14   2  15       34.95       40.87      1.17 o 
 -13   2  15       14.39       18.07      1.62 o 
 -12   2  15      267.92      278.70      3.80 o 
 -11   2  15      622.83      658.02      9.12 o 
 -10   2  15       44.50       46.87      2.16 o 
  -9   2  15       47.42       51.34      1.50 o 
  -8   2  15        1.33        2.03      0.64 o 
  -7   2  15        1.20        1.77      0.74 o 
  -6   2  15       22.23       18.82      1.27 o 
  -5   2  15       11.68       14.38      1.43 o 
 -20   3  15        7.93        9.81      1.19 o 
 -19   3  15        0.81        0.52      0.63 o 
 -18   3  15       14.48       10.10      1.20 o 
 -17   3  15        3.88        2.34      0.69 o 
 -16   3  15        2.66        3.43      0.75 o 
 -15   3  15        3.69        2.28      0.68 o 
 -14   3  15       11.36        8.25      0.81 o 
 -13   3  15        5.65        4.65      0.72 o 
 -12   3  15        0.01        0.67      0.44 o 
 -11   3  15      263.79      284.18      4.72 o 
 -10   3  15       12.07       12.70      1.00 o 
  -9   3  15       29.19       29.22      1.22 o 
  -8   3  15        0.12        0.91      0.56 o 
  -7   3  15        0.87        0.61      0.66 o 
  -6   3  15       10.69        8.08      2.36 o 
 -18   4  15       10.25       10.56      1.84 o 
 -17   4  15       13.58       14.76      1.79 o 
 -16   4  15        6.21        4.83      0.86 o 
 -15   4  15        0.56        0.01      0.53 o 
 -14   4  15        0.10        0.53      0.68 o 
 -13   4  15       13.67       14.83      1.24 o 
 -12   4  15        0.29        0.39      0.65 o 
 -11   4  15       16.67       16.21      1.26 o 
 -10   4  15        0.48        0.55      0.72 o 
  -9   4  15        0.00        0.20      0.64 o 
  -8   4  15       10.39        6.29      1.16 o 
 -14   5  15        1.69        5.84      2.42 o 
 -13   5  15       11.46       14.58      2.06 o 
 -12   5  15        1.28        1.22      0.95 o 
 -22   0  16       14.22        7.99      1.33 o 
 -21   0  16        0.00       -0.09      0.75 o 
 -20   0  16      101.32      110.01      3.26 o 
 -19   0  16     1358.71     1491.41     34.52 o 
 -18   0  16      803.11      890.57     18.56 o 
 -17   0  16      232.52      246.68      5.09 o 
 -16   0  16      271.33      256.17      5.20 o 
 -15   0  16      185.43      183.33      3.92 o 
 -14   0  16      119.11      120.37      2.85 o 
 -13   0  16       29.61       32.22      1.43 o 
 -12   0  16        2.31        3.11      0.83 o 
 -11   0  16      217.76      212.43      4.14 o 
 -10   0  16       64.83       60.11      1.82 o 
  -9   0  16       12.96       12.44      1.07 o 
  -8   0  16        8.50        4.85      0.86 o 
  -7   0  16       33.14       40.51      1.83 o 
  -6   0  16       19.87       25.70      3.32 o 
  -5   0  16        5.15        3.01      2.18 o 
 -22   1  16        0.16        1.26      0.76 o 
 -21   1  16        8.85        9.90      0.97 o 
 -20   1  16        5.85        5.24      0.77 o 
 -19   1  16       78.46       83.62      1.98 o 
 -18   1  16      422.17      429.76      6.16 o 
 -17   1  16      155.13      150.77      2.57 o 
 -16   1  16       81.60       74.51      1.62 o 
 -15   1  16        3.58        3.55      0.63 o 
 -14   1  16        6.66        8.60      0.76 o 
 -13   1  16       32.67       31.88      1.03 o 
 -12   1  16       42.35       38.27      1.10 o 
 -11   1  16       26.14       23.91      1.19 o 
 -10   1  16       41.61       46.15      1.20 o 
  -9   1  16       80.41       91.12      1.75 o 
  -8   1  16      145.67      145.82      2.30 o 
  -7   1  16        0.00        0.37      0.71 o 
  -6   1  16        0.00       -0.20      0.72 o 
  -5   1  16        9.82        8.81      1.15 o 
 -22   2  16        0.97        1.31      0.84 o 
 -21   2  16        0.10        2.56      1.27 o 
 -20   2  16       14.31       14.34      1.12 o 
 -19   2  16        6.14        5.30      0.77 o 
 -18   2  16        0.02        0.31      0.51 o 
 -17   2  16       14.84       14.26      0.88 o 
 -16   2  16        2.73        2.45      0.58 o 
 -15   2  16       60.53       64.76      2.14 o 
 -14   2  16       20.18       20.43      0.96 o 
 -13   2  16       94.10       94.75      1.67 o 
 -12   2  16      180.08      191.16      3.03 o 
 -11   2  16      713.44      770.50     11.15 o 
 -10   2  16       25.80       21.59      1.86 o 
  -9   2  16       43.96       46.76      2.30 o 
  -8   2  16        2.02        1.62      0.74 o 
  -7   2  16       17.85       13.69      1.20 o 
  -6   2  16       74.51       84.23      2.79 o 
 -21   3  16       60.55       77.93      2.49 o 
 -20   3  16        0.40        0.17      0.63 o 
 -19   3  16        2.46        3.05      0.81 o 
 -18   3  16       38.50       40.18      1.59 o 
 -17   3  16       10.91        7.78      0.90 o 
 -16   3  16      115.61      121.76      2.59 o 
 -15   3  16       42.51       37.79      1.30 o 
 -14   3  16       38.49       44.51      1.30 o 
 -13   3  16       34.26       30.64      1.09 o 
 -12   3  16       13.44       13.88      1.00 o 
 -11   3  16        2.38        1.09      0.62 o 
 -10   3  16        4.88        3.36      0.66 o 
  -9   3  16       32.48       43.06      1.48 o 
  -8   3  16        0.53        0.67      0.67 o 
  -7   3  16        0.88        1.98      1.07 o 
 -19   4  16       13.13       11.66      1.08 o 
 -18   4  16        2.38        2.13      0.74 o 
 -17   4  16        6.77        4.77      0.82 o 
 -16   4  16        0.09        0.21      0.60 o 
 -15   4  16        0.07        0.11      0.62 o 
 -14   4  16        0.20        1.81      0.80 o 
 -13   4  16       19.23       21.38      1.48 o 
 -12   4  16        2.39        2.03      0.88 o 
 -11   4  16       33.89       43.76      1.76 o 
 -10   4  16        0.28        0.44      0.69 o 
  -9   4  16        8.44        5.64      1.16 o 
 -23   1  17        4.69        4.27      1.13 o 
 -22   1  17       17.41       19.44      1.62 o 
 -21   1  17       12.85       13.10      1.04 o 
 -20   1  17        3.18        2.04      0.72 o 
 -19   1  17       46.55       50.46      1.55 o 
 -18   1  17        8.86        8.70      0.83 o 
 -17   1  17      118.47      121.74      2.56 o 
 -16   1  17       54.42       51.99      1.41 o 
 -15   1  17       76.42       80.19      1.63 o 
 -14   1  17       31.33       33.65      1.12 o 
 -13   1  17       62.97       69.37      1.78 o 
 -12   1  17       51.69       60.74      1.38 o 
 -11   1  17       14.62       14.96      0.85 o 
 -10   1  17       38.33       45.21      1.30 o 
  -9   1  17        2.99        1.54      0.52 o 
  -8   1  17       42.01       39.90      1.85 o 
  -7   1  17        0.54       -0.45      0.78 o 
  -6   1  17        0.96        0.94      0.84 o 
 -22   2  17        3.61        3.66      0.88 o 
 -21   2  17        0.00       -0.32      0.64 o 
 -20   2  17        0.88        1.69      0.65 o 
 -19   2  17        0.06       -0.24      0.53 o 
 -18   2  17        0.49        1.23      0.60 o 
 -17   2  17        2.64        3.28      0.67 o 
 -16   2  17        0.33        0.10      0.47 o 
 -15   2  17      115.38      120.52      2.08 o 
 -14   2  17        2.79        3.01      0.66 o 
 -13   2  17       14.56       14.93      0.93 o 
 -12   2  17      209.90      214.49      3.34 o 
 -11   2  17       36.80       36.13      1.19 o 
 -10   2  17       10.69       10.87      0.94 o 
  -9   2  17        8.13        8.56      1.05 o 
  -8   2  17        1.31        1.86      0.83 o 
  -7   2  17       48.01       53.77      2.33 o 
 -21   3  17       65.64       82.45      2.29 o 
 -20   3  17       12.44       16.32      1.24 o 
 -19   3  17        6.09        6.57      0.93 o 
 -18   3  17       21.73       15.33      1.12 o 
 -17   3  17      139.20      130.48      2.46 o 
 -16   3  17        8.47        7.08      0.79 o 
 -15   3  17        4.45        2.89      0.64 o 
 -14   3  17       58.52       57.68      1.92 o 
 -13   3  17      113.91      113.18      2.38 o 
 -12   3  17       13.52       10.79      0.95 o 
 -11   3  17        1.06        1.49      0.67 o 
 -10   3  17        9.95        7.04      1.08 o 
  -9   3  17        1.06        0.11      0.62 o 
  -8   3  17        8.31        7.52      2.00 o 
 -19   4  17        4.74        7.03      1.50 o 
 -18   4  17        0.27        1.38      0.76 o 
 -17   4  17        1.25        2.03      1.42 o 
 -16   4  17        0.03        0.76      0.74 o 
 -15   4  17       18.61       13.70      1.41 o 
 -14   4  17      206.25      235.81      5.01 o 
 -13   4  17      142.65      160.17      3.81 o 
 -12   4  17       43.04       46.77      1.91 o 
 -11   4  17        9.31        8.13      1.14 o 
 -10   4  17       17.81       19.70      2.50 o 
 -23   0  18      123.99      140.37      4.02 o 
 -22   0  18       51.09       52.29      2.95 o 
 -21   0  18        1.10        1.36      1.12 o 
 -20   0  18      587.01      629.05     13.89 o 
 -19   0  18      275.51      287.05      6.57 o 
 -18   0  18       49.48       51.58      1.99 o 
 -17   0  18       20.55       22.31      1.51 o 
 -16   0  18        0.13        3.57      0.96 o 
 -15   0  18      138.89      141.90      3.83 o 
 -14   0  18      139.55      129.84      3.06 o 
 -13   0  18        6.92        5.80      0.92 o 
 -12   0  18        3.07        6.15      0.98 o 
 -11   0  18        2.33        1.55      0.75 o 
 -10   0  18        4.46        4.62      0.87 o 
  -9   0  18       58.75       63.52      2.52 o 
  -8   0  18       65.10       70.52      2.71 o 
  -7   0  18        0.48        2.95      2.16 o 
 -23   1  18        2.75        2.15      0.77 o 
 -22   1  18       16.96       15.77      1.10 o 
 -21   1  18       68.02       75.35      1.91 o 
 -20   1  18        4.78        3.76      0.78 o 
 -19   1  18        1.07        0.12      0.52 o 
 -18   1  18        2.18        1.94      0.64 o 
 -17   1  18        3.63        6.52      0.80 o 
 -16   1  18      378.29      392.23      5.42 o 
 -15   1  18       58.92       54.86      1.48 o 
 -14   1  18       30.30       28.17      1.15 o 
 -13   1  18       64.03       57.02      1.63 o 
 -12   1  18        4.01        3.23      0.60 o 
 -11   1  18       15.58       16.15      0.88 o 
 -10   1  18       65.85       73.99      1.80 o 
  -9   1  18       25.29       19.81      1.49 o 
  -8   1  18       35.16       39.04      3.38 o 
 -23   2  18       18.23       18.53      1.72 o 
 -22   2  18        4.18        4.21      0.89 o 
 -21   2  18       10.28        9.32      1.03 o 
 -20   2  18       12.77        8.67      0.88 o 
 -19   2  18        1.30        1.88      0.65 o 
 -18   2  18        3.82        2.61      0.68 o 
 -17   2  18       94.84      101.02      2.14 o 
 -16   2  18        0.13        0.47      0.48 o 
 -15   2  18       43.40       43.44      1.24 o 
 -14   2  18       36.36       42.37      1.22 o 
 -13   2  18       15.81       15.41      0.89 o 
 -12   2  18        3.13        2.28      0.63 o 
 -11   2  18        0.70       -0.15      0.56 o 
 -10   2  18        9.06        7.60      1.01 o 
  -9   2  18        0.13        0.45      0.70 o 
  -8   2  18        2.25        1.66      0.99 o 
 -21   3  18       32.13       46.55      1.90 o 
 -20   3  18        3.06        3.21      0.83 o 
 -19   3  18        9.72       10.50      1.42 o 
 -18   3  18        0.22        0.28      0.59 o 
 -17   3  18        2.40        0.99      0.60 o 
 -16   3  18        2.29        2.29      0.63 o 
 -15   3  18       10.00        8.32      0.90 o 
 -14   3  18        1.63        1.72      0.78 o 
 -13   3  18        3.28        2.82      0.74 o 
 -12   3  18        0.00        0.08      0.51 o 
 -11   3  18        3.08        2.71      0.76 o 
 -10   3  18        3.41        4.45      0.95 o 
 -19   4  18        4.44        4.92      1.34 o 
 -18   4  18       11.18       10.56      1.78 o 
 -17   4  18       21.94       25.18      3.20 o 
 -16   4  18       12.96        7.25      1.19 o 
 -15   4  18       40.38       30.83      2.09 o 
 -14   4  18       32.49       22.41      1.70 o 
 -13   4  18       39.17       45.02      1.94 o 
 -12   4  18        1.32        0.57      0.75 o 
 -24   1  19       12.56        9.95      1.05 o 
 -23   1  19        2.91        2.60      0.79 o 
 -22   1  19       38.86       43.41      1.57 o 
 -21   1  19       52.40       58.33      1.69 o 
 -20   1  19        6.48        4.93      0.76 o 
 -19   1  19        0.02        0.60      0.58 o 
 -18   1  19       30.87       34.05      1.28 o 
 -17   1  19       44.94       48.64      1.52 o 
 -16   1  19       28.59       27.33      1.12 o 
 -15   1  19      151.11      170.35      2.82 o 
 -14   1  19      130.42      129.51      2.38 o 
 -13   1  19       28.38       26.90      1.39 o 
 -12   1  19       57.57       62.02      1.47 o 
 -11   1  19        2.17        1.03      0.52 o 
 -10   1  19        0.08        0.25      0.78 o 
  -9   1  19        4.44        4.04      1.11 o 
 -23   2  19        2.74        2.20      0.86 o 
 -22   2  19        0.03       -0.35      0.66 o 
 -21   2  19        4.90        2.57      0.81 o 
 -20   2  19        1.52        1.04      0.61 o 
 -19   2  19       24.49       21.57      1.13 o 
 -18   2  19       47.14       45.35      1.54 o 
 -17   2  19       71.29       70.67      1.61 o 
 -16   2  19       41.35       45.32      1.29 o 
 -15   2  19        0.36        1.15      0.54 o 
 -14   2  19       81.76       90.02      1.78 o 
 -13   2  19       30.99       34.54      2.14 o 
 -12   2  19       76.82       79.67      2.07 o 
 -11   2  19        8.97        6.62      1.05 o 
 -10   2  19       16.56       13.88      1.27 o 
 -22   3  19        3.44        2.65      0.83 o 
 -21   3  19        0.01        1.30      0.81 o 
 -20   3  19       28.80       32.75      3.31 o 
 -19   3  19        9.17        9.08      0.95 o 
 -18   3  19        3.26        2.62      0.73 o 
 -17   3  19        4.87        3.44      0.69 o 
 -16   3  19        0.33       -0.28      0.65 o 
 -15   3  19        2.82        4.34      0.95 o 
 -14   3  19        3.34        4.43      1.02 o 
 -13   3  19        0.22        1.96      0.85 o 
 -12   3  19       16.44       17.68      1.17 o 
 -11   3  19        0.01        0.60      0.74 o 
 -19   4  19        4.13        2.38      0.99 o 
 -18   4  19       18.39       18.59      1.77 o 
 -17   4  19        3.34        4.33      1.09 o 
 -16   4  19        0.06       -0.57      0.85 o 
 -15   4  19       17.47       11.00      1.25 o 
 -14   4  19       50.92       59.16      2.22 o 
 -24   0  20       40.98       49.87      2.93 o 
 -23   0  20       15.20       13.43      1.78 o 
 -22   0  20      383.84      400.38      8.86 o 
 -21   0  20      223.90      238.45      5.60 o 
 -20   0  20       52.00       53.68      2.43 o 
 -19   0  20       18.46       17.09      1.46 o 
 -18   0  20       34.19       37.74      1.83 o 
 -17   0  20       37.70       33.96      1.72 o 
 -16   0  20        9.96       13.39      1.25 o 
 -15   0  20       33.54       36.64      1.56 o 
 -14   0  20       24.50       27.18      1.45 o 
 -13   0  20       10.04       10.53      1.10 o 
 -12   0  20       14.11       15.17      1.24 o 
 -11   0  20       43.48       52.25      2.41 o 
 -10   0  20        1.46        1.77      1.00 o 
 -24   1  20        0.17       -0.09      0.60 o 
 -23   1  20       25.23       20.38      1.25 o 
 -22   1  20      103.99      115.22      2.51 o 
 -21   1  20       30.59       30.83      1.33 o 
 -20   1  20       82.46       91.01      2.23 o 
 -19   1  20       33.19       27.80      1.23 o 
 -18   1  20       23.07       22.27      1.10 o 
 -17   1  20       29.98       27.16      1.53 o 
 -16   1  20       68.45       74.86      1.77 o 
 -15   1  20      347.34      374.27      5.57 o 
 -14   1  20      259.30      284.96      4.67 o 
 -13   1  20        6.52        5.70      0.72 o 
 -12   1  20       11.63       10.52      0.99 o 
 -11   1  20        0.08        0.40      0.78 o 
 -10   1  20        0.13        1.77      0.93 o 
 -23   2  20        0.54        0.97      0.76 o 
 -22   2  20        4.34        2.66      0.85 o 
 -21   2  20       18.42       14.62      1.03 o 
 -20   2  20        1.81        3.20      0.72 o 
 -19   2  20       65.22       62.19      1.60 o 
 -18   2  20       29.01       29.71      1.18 o 
 -17   2  20       14.75       14.38      0.91 o 
 -16   2  20        3.51        4.21      0.67 o 
 -15   2  20       19.46       17.10      0.92 o 
 -14   2  20       34.01       35.13      1.47 o 
 -13   2  20       10.15        6.29      0.91 o 
 -12   2  20        5.41        3.59      0.96 o 
 -11   2  20        9.98        9.03      1.16 o 
 -22   3  20        3.22        1.92      0.82 o 
 -21   3  20        1.83        4.28      1.18 o 
 -20   3  20        0.76        1.04      0.67 o 
 -19   3  20        5.60        8.31      1.31 o 
 -18   3  20        0.07        0.41      0.61 o 
 -17   3  20       14.40       16.45      1.32 o 
 -16   3  20        5.07        3.94      0.97 o 
 -15   3  20        2.37        2.38      0.89 o 
 -14   3  20       16.51       15.51      1.56 o 
 -13   3  20        1.39        1.61      0.86 o 
 -18   4  20        9.35        7.84      1.24 o 
 -17   4  20       45.29       71.12      2.54 o 
 -24   1  21       15.87       14.15      1.16 o 
 -23   1  21      108.05      119.33      2.69 o 
 -22   1  21      126.13      134.16      2.72 o 
 -21   1  21       50.75       59.04      1.67 o 
 -20   1  21        4.85        3.41      0.77 o 
 -19   1  21        0.30       -0.34      0.51 o 
 -18   1  21        4.92        4.90      0.84 o 
 -17   1  21        0.97        1.08      0.60 o 
 -16   1  21       75.34       80.50      1.92 o 
 -15   1  21      141.97      152.13      2.80 o 
 -14   1  21       28.16       31.23      1.14 o 
 -13   1  21        0.09        1.21      0.92 o 
 -12   1  21        1.44        1.95      0.94 o 
 -24   2  21       36.28       46.97      1.90 o 
 -23   2  21        2.25        0.54      0.69 o 
 -22   2  21        1.52        2.11      0.82 o 
 -21   2  21        0.90        0.46      0.59 o 
 -20   2  21       30.05       29.98      2.07 o 
 -19   2  21        5.87        3.75      0.79 o 
 -18   2  21        0.10        0.38      0.52 o 
 -17   2  21        4.58        4.49      0.71 o 
 -16   2  21       14.90       12.40      0.95 o 
 -15   2  21        0.00       -0.69      0.69 o 
 -14   2  21       11.42        6.91      1.00 o 
 -13   2  21       57.50       66.14      2.25 o 
 -22   3  21        3.07        5.96      1.61 o 
 -21   3  21       13.19        9.06      1.13 o 
 -20   3  21        6.47        5.51      0.89 o 
 -19   3  21        2.23        1.32      0.72 o 
 -18   3  21        0.45        0.64      0.73 o 
 -17   3  21       22.60       26.00      1.58 o 
 -16   3  21        1.63        0.83      0.79 o 
 -15   3  21        0.12       -0.53      0.75 o 
 -14   3  21        6.43        5.59      1.07 o 
 -25   0  22        2.68        1.86      1.15 o 
 -24   0  22       39.75       49.78      4.07 o 
 -23   0  22        4.39        3.82      1.24 o 
 -22   0  22       18.02       15.48      1.58 o 
 -21   0  22       50.22       53.86      2.30 o 
 -20   0  22        4.85        5.36      1.17 o 
 -19   0  22       31.80       35.63      3.99 o 
 -18   0  22       12.42       14.01      1.37 o 
 -17   0  22        5.84        7.68      1.26 o 
 -16   0  22       83.22       83.86      2.63 o 
 -15   0  22       12.06       11.79      1.20 o 
 -14   0  22        1.21        0.66      0.75 o 
 -13   0  22       43.38       49.46      2.89 o 
 -25   1  22        3.55        2.58      0.87 o 
 -24   1  22       13.95       10.98      1.17 o 
 -23   1  22      141.87      134.14      2.87 o 
 -22   1  22       34.73       40.78      1.49 o 
 -21   1  22        0.67        1.06      0.67 o 
 -20   1  22       14.31       12.31      0.96 o 
 -19   1  22       83.44       87.49      1.91 o 
 -18   1  22       22.68       21.00      1.11 o 
 -17   1  22        8.36        9.09      0.85 o 
 -16   1  22       38.29       43.18      1.39 o 
 -15   1  22       24.43       19.69      1.15 o 
 -14   1  22        0.00        1.41      1.23 o 
 -13   1  22        4.15        3.00      1.03 o 
 -24   2  22       26.39       25.45      2.38 o 
 -23   2  22        1.51        2.28      0.82 o 
 -22   2  22        2.60        4.42      1.15 o 
 -21   2  22        3.71        3.39      0.77 o 
 -20   2  22        5.41        5.52      0.91 o 
 -19   2  22       71.18       78.98      1.90 o 
 -18   2  22       32.40       27.41      1.97 o 
 -17   2  22       14.40       10.49      0.96 o 
 -16   2  22       15.91       12.46      1.41 o 
 -15   2  22        0.77        0.69      0.68 o 
 -14   2  22        0.27        0.46      0.76 o 
 -22   3  22        0.19        1.15      0.74 o 
 -21   3  22        4.24        3.69      0.88 o 
 -20   3  22        3.87        5.58      1.10 o 
 -19   3  22        0.91        1.17      0.87 o 
 -18   3  22        4.25        5.83      1.09 o 
 -17   3  22        6.76        7.88      1.14 o 
 -16   3  22        1.19        1.61      0.91 o 
 -25   1  23        0.72        0.47      0.71 o 
 -24   1  23        5.15        4.40      0.97 o 
 -23   1  23       18.79       18.23      1.24 o 
 -22   1  23       28.58       25.07      2.26 o 
 -21   1  23       37.16       39.10      1.79 o 
 -20   1  23       22.23       16.72      1.07 o 
 -19   1  23        3.38        2.92      0.71 o 
 -18   1  23        4.69        3.80      0.73 o 
 -17   1  23       12.77       11.89      0.94 o 
 -16   1  23        2.65        3.19      0.68 o 
 -15   1  23        2.47        1.73      0.79 o 
 -24   2  23        0.02        2.22      0.90 o 
 -23   2  23        0.06        0.68      0.70 o 
 -22   2  23        3.85        2.98      0.93 o 
 -21   2  23       35.92       29.15      2.52 o 
 -20   2  23       44.72       41.72      1.49 o 
 -19   2  23        9.59        7.91      0.85 o 
 -18   2  23        1.21        0.60      0.61 o 
 -17   2  23        0.08        0.89      1.21 o 
 -16   2  23        1.79        0.87      0.73 o 
 -21   3  23        0.30        4.74      0.96 o 
 -20   3  23       17.02       15.47      1.45 o 
 -19   3  23        3.20        2.64      0.99 o 
 -25   0  24       16.04       10.85      1.70 o 
 -24   0  24       10.82        6.76      1.34 o 
 -23   0  24       31.39       28.72      4.06 o 
 -22   0  24        0.70       -0.30      0.79 o 
 -21   0  24        0.91        0.29      0.83 o 
 -20   0  24        0.00        0.34      0.83 o 
 -19   0  24      176.04      187.67      5.02 o 
 -18   0  24      542.83      610.41     14.00 o 
 -17   0  24      186.68      202.64      4.99 o 
 -16   0  24       67.25       68.63      2.87 o 
 -25   1  24       80.55       92.21      2.41 o 
 -24   1  24       11.17        7.61      1.05 o 
 -23   1  24        4.06        2.48      0.80 o 
 -22   1  24       29.72       21.63      1.47 o 
 -21   1  24       10.47        9.55      0.96 o 
 -20   1  24        2.34        2.17      0.75 o 
 -19   1  24        1.94        2.11      0.68 o 
 -18   1  24       18.97       17.88      1.82 o 
 -17   1  24        1.56        1.75      0.72 o 
 -16   1  24        6.02        7.96      1.19 o 
 -24   2  24       32.16       29.69      3.28 o 
 -23   2  24       24.33       26.96      2.12 o 
 -22   2  24        0.93        2.02      1.41 o 
 -21   2  24        3.23        3.38      0.73 o 
 -20   2  24       13.91       11.53      0.98 o 
 -19   2  24        3.70        4.04      0.92 o 
 -18   2  24        4.61        7.59      1.84 o 
 -25   1  25       25.23       18.28      1.31 o 
 -24   1  25        1.25        1.47      0.77 o 
 -23   1  25        0.67        1.40      0.71 o 
 -22   1  25       11.45        7.86      0.97 o 
 -21   1  25       17.65       12.27      1.00 o 
 -20   1  25        0.34        1.32      0.69 o 
 -19   1  25        6.64        6.29      1.20 o 
 -18   1  25       18.17       17.49      1.48 o 
 -23   2  25        1.04        2.34      0.83 o 
 -22   2  25        4.46        6.55      1.08 o 
 -21   2  25        4.56        3.95      0.89 o 
 -20   2  25        7.81        8.16      1.36 o 
 -25   0  26        0.13       -0.87      1.04 o 
 -24   0  26       12.19       13.63      1.81 o 
 -23   0  26        4.49        3.20      1.21 o 
 -22   0  26       79.99       98.42      3.38 o 
 -21   0  26        4.80        2.67      1.15 o 
 -20   0  26       32.22       25.25      2.63 o 
 -24   1  26       24.64       21.47      3.68 o 
 -23   1  26        0.87        1.84      0.75 o 
 -22   1  26        3.20        6.01      1.27 o 
 -21   1  26        0.90        3.43      1.25 o 
                                                 
